# Supplementary material for: Gender beliefs and norms underlying intimate partner violence stigma among women living in Botswana: Results of an exploratory factor analysis
Source: PLOS Glob Public Health. 2025 Feb 5;5(2):e0004113. doi: 10.1371/journal.pgph.0004113 (PMC11798532; doi:10.1371/journal.pgph.0004113)
Supplement: S1 Data — (XLS) [file pgph.0004113.s002.xls]

## Sheet: Sheet1
recordid	physexipv_ever	agegroup	education_level	race	nation	religion	work	wrk	food	people	suicide	endlife	depression	ptsdavgraw	womobeyi	moneyhus	moneyhu1	mansay	mansayi	womobey	womperm	wompermi	norefsex	norfsexi	children	mangfi	punshwif	unshwifi	lobola	lobolai	childrni	mangf	lobolsex	lobolsxi	lovebeti	lovebeat	rapeblam	rapeblmi	wantrape	wantrapi	norape	norapei	promisc	promisci	desbeat	c_mdp	i_mdp	sba	disclosedabuse2
1	0	1	2	1	1	1	0	.	4	3	0	0	0	1	.	2	4	3	3	.	3	4	.	.	3	4	3	4	3	3	3	4	4	4	4	4	.	.	3	3	.	.	.	.	4	.	.	.	.
2	0	1	2	1	1	1	1	2	2	2	1	0	3	1	4	3	3	4	4	2	2	4	2	4	2	4	2	4	2	4	4	4	3	3	3	3	3	4	3	3	3	3	2	4	4	26	15	15	.
3	0	1	2	1	1	1	0	.	4	2	0	0	17	1.33333	2	3	3	4	4	2	4	4	3	4	2	4	3	4	4	4	3	3	4	4	4	3	3	4	3	3	4	4	2	4	4	20	16	13	.
4	0	1	2	1	1	1	1	5	4	3	0	0	5	1	4	3	3	2	4	2	2	4	2	4	2	4	3	4	3	4	4	3	2	4	4	3	1	3	1	4	.	.	1	3	4	28	13	.	.
5	1	1	1	1	1	1	0	.	4	2	0	0	20	1.63333	2	.	.	3	3	2	2	3	3	4	3	4	3	4	3	4	3	3	3	4	4	3	3	3	3	3	3	3	2	4	4	.	.	16	1
6	0	1	2	1	1	1	0	.	4	2	0	0	11	1.06667	4	.	4	4	4	2	2	4	2	4	3	3	4	4	2	4	3	3	2	4	4	3	2	4	2	4	2	4	3	3	4	.	14	16	.
7	0	2	1	1	1	1	1	5	2	3	0	0	5	1	1	2	2	3	3	2	1	1	4	4	4	3	2	2	4	4	4	3	3	3	3	3	3	2	2	3	1	1	2	2	4	24	26	24	.
8	0	2	2	1	1	1	1	5	2	2	0	0	3	1	3	1	4	1	3	1	2	3	1	2	1	4	.	4	.	4	3	.	.	3	4	.	4	4	3	3	4	4	.	4	4	.	19	.	.
9	0	2	2	1	1	1	1	2	4	3	1	0	1	1.26667	4	2	4	2	4	1	2	4	2	4	2	4	4	4	4	4	4	3	3	4	4	4	2	4	2	4	2	1	3	4	3	26	13	18	.
10	0	3	1	1	1	1	0	.	2	2	0	0	4	1	1	.	.	3	3	1	1	1	1	1	1	4	3	3	2	2	1	4	1	1	3	3	3	4	3	3	3	3	4	4	4	.	.	13	.
11	0	2	1	1	1	1	1	5	4	1	0	0	18	1.33333	4	3	4	3	3	.	2	4	3	4	3	4	.	4	2	4	4	3	3	4	4	4	.	.	.	2	2	1	3	3	4	.	13	.	.
12	1	3	1	1	1	1	1	3	2	3	0	0	0	1	4	2	2	3	3	2	3	4	4	4	3	3	4	4	4	3	3	4	4	4	1	.	.	1	2	1	3	4	3	3	4	.	21	.	0
13	0	1	2	1	1	1	0	.	4	4	0	0	9	1.83333	3	4	4	4	4	3	3	1	3	4	3	4	3	4	3	4	4	3	4	4	4	3	3	4	3	3	2	1	3	3	3	19	17	18	.
14	0	1	2	1	1	1	0	.	4	1	0	0	3	1	4	1	1	3	3	2	3	3	4	1	4	4	3	4	4	4	4	4	4	4	4	4	3	4	3	3	4	4	3	3	4	19	20	13	.
15	0	1	2	1	1	1	0	.	4	2	0	0	0	1	4	.	4	2	4	2	2	4	2	4	2	4	3	3	2	4	3	3	3	3	4	3	3	3	3	3	2	4	3	3	4	.	15	16	.
16	1	1	2	1	1	1	0	.	4	2	0	0	25	1.36667	2	3	3	2	2	2	3	3	2	2	2	3	2	2	2	2	2	3	3	3	3	3	3	3	3	3	3	3	3	3	3	28	30	16	0
17	0	1	1	1	1	1	0	.	4	2	0	0	12	1.96667	2	3	3	2	2	2	.	.	3	2	2	3	3	3	3	3	2	3	3	3	3	3	3	3	3	3	3	3	3	2	3	.	.	17	.
18	0	1	2	1	1	2	1	2	2	2	0	0	25	2.43333	2	3	3	2	3	2	2	3	2	3	2	3	2	2	2	3	3	2	2	3	3	2	2	3	2	3	2	3	2	3	3	32	26	20	.
19	0	3	1	1	2	1	1	3	4	2	0	0	6	2	2	1	3	1	1	1	1	1	1	1	3	4	1	1	1	1	3	3	3	3	3	3	3	4	1	1	3	3	3	3	4	36	33	19	.
20	0	3	1	1	2	1	1	3	4	2	0	0	6	2	2	1	3	1	1	1	1	1	1	1	3	4	1	1	1	1	3	3	3	3	3	3	3	4	1	1	3	3	3	3	4	36	33	19	.
21	0	3	1	1	1	1	0	.	2	2	0	0	6	1	2	.	2	3	1	.	3	3	2	3	2	3	3	3	3	4	3	2	2	4	4	3	2	4	.	3	.	4	3	4	4	.	24	.	.
22	0	2	2	1	1	1	1	5	2	3	0	0	24	1	2	3	2	2	3	1	2	2	2	3	2	3	2	3	2	3	3	3	2	3	3	2	2	3	3	3	2	.	2	2	3	32	27	.	.
23	0	2	2	1	1	1	1	5	2	2	0	0	12	1	2	3	3	3	3	2	3	3	2	2	3	3	3	3	3	3	3	3	3	3	3	3	3	3	3	3	3	3	2	2	3	24	26	18	.
24	1	2	2	1	1	1	0	.	4	2	0	0	3	1.6	1	4	4	4	4	1	4	4	4	4	4	4	4	4	4	4	4	4	4	4	4	4	4	4	4	4	4	4	1	1	4	14	15	14	1
25	1	1	1	1	1	1	0	.	4	2	0	0	32	2.13333	2	3	3	2	1	2	1	2	2	1	3	4	4	3	1	1	2	4	3	4	3	4	3	4	4	3	3	3	1	2	4	26	30	17	0
26	1	1	1	1	1	1	0	.	2	4	0	0	21	1.33333	2	.	3	1	1	1	4	4	1	4	.	3	3	3	3	3	3	3	2	2	3	3	4	4	4	4	4	4	3	3	4	.	25	10	0
27	1	1	2	2	1	1	1	2	4	2	0	0	13	1.2	3	3	3	1	4	2	.	3	2	3	2	4	2	4	1	4	3	1	1	3	4	2	1	4	.	3	2	2	3	3	4	.	18	.	0
28	1	1	2	1	2	1	0	.	4	2	0	0	17	1.5	3	1	3	1	3	1	1	3	1	3	1	3	1	3	1	4	3	1	1	3	4	1	1	4	1	4	1	3	2	3	4	44	21	21	0
29	1	1	1	1	1	1	1	5	4	3	0	0	14	1.2	1	4	4	3	3	1	2	2	3	3	3	4	3	3	4	4	3	3	3	3	3	3	4	4	3	3	1	1	4	4	2	23	25	16	1
30	0	2	2	1	1	1	1	5	1	2	0	0	11	1.1	1	2	2	3	3	1	2	2	3	1	3	3	4	4	3	3	3	3	3	3	4	4	4	4	3	3	4	4	3	3	4	24	27	12	.
31	1	1	1	1	1	1	1	3	4	3	0	0	33	2.7931	2	3	3	1	2	1	2	3	3	2	3	3	3	3	1	1	3	3	2	1	3	3	3	3	1	1	1	1	.	1	.	30	.	.	0
32	0	2	2	1	1	1	0	.	4	2	0	0	6	1	4	4	4	3	3	3	3	3	3	3	3	4	4	4	4	4	3	4	4	4	3	3	4	4	3	3	2	2	3	3	4	17	17	16	.
33	0	3	1	1	1	1	1	5	1	3	0	0	8	1.4	2	3	4	4	4	2	3	4	4	3	3	4	3	4	2	2	4	3	4	3	4	3	3	4	3	4	3	4	3	4	3	21	19	12	.
34	0	1	1	1	1	1	0	.	4	2	0	0	9	1	2	3	4	3	4	2	4	4	4	4	4	3	4	4	4	4	4	3	3	3	4	3	4	4	3	3	2	2	4	4	4	18	16	14	.
35	0	1	1	1	2	1	0	.	4	2	1	1	20	1.93103	3	2	2	3	4	2	3	4	3	4	3	1	3	4	3	4	4	2	3	4	4	4	2	3	.	.	.	.	4	4	2	24	20	.	.
36	0	1	1	1	1	1	1	3	4	2	0	0	2	1.3	4	4	4	2	4	4	4	4	3	4	2	4	3	4	4	4	4	2	3	4	4	4	4	4	3	4	2	4	3	4	4	20	12	12	.
37	1	2	2	1	1	1	1	1	4	2	0	0	5	1.56667	3	1	3	2	3	2	2	3	.	2	1	4	3	4	1	4	3	3	.	3	4	.	2	2	3	3	2	3	3	3	3	.	21	19	0
38	1	1	2	1	1	1	0	.	4	2	.	.	0	.	1	4	4	4	4	1	2	2	4	4	4	4	4	4	4	4	4	4	4	4	4	4	4	4	4	4	4	4	3	3	1	16	20	10	0
39	1	2	2	1	1	1	1	1	2	4	0	0	16	1.5	2	3	3	3	3	2	3	4	3	4	3	4	4	4	4	4	4	3	4	4	3	3	3	4	4	4	4	4	2	2	3	20	18	13	0
40	0	1	2	1	1	1	1	3	1	4	0	0	0	1.23333	4	4	4	4	4	4	1	1	4	4	4	4	4	4	4	4	4	4	4	4	4	4	4	4	4	4	4	4	1	4	4	14	15	11	.
41	0	1	1	1	1	1	0	.	4	3	1	0	0	2.63333	4	4	4	1	4	4	4	4	4	4	4	4	1	4	1	4	4	4	1	4	4	4	3	3	4	4	4	4	1	1	4	23	12	16	.
42	0	2	1	1	1	1	0	.	2	2	0	0	18	3.16667	1	1	1	4	4	1	1	1	4	4	4	4	1	1	1	1	4	4	4	4	4	4	1	1	4	4	1	1	1	1	4	26	27	26	.
43	0	3	1	1	1	1	0	.	4	3	0	0	16	1.16667	2	3	2	3	3	2	2	2	2	3	2	3	2	2	2	2	2	3	2	2	3	3	3	3	3	3	3	3	3	3	2	29	32	16	.
44	0	2	1	1	1	1	0	.	2	2	0	0	3	1.2	2	2	2	2	3	2	2	3	3	3	3	2	3	3	3	3	3	2	3	3	3	3	3	3	3	3	3	3	3	3	3	27	27	16	.
45	1	2	1	1	1	1	0	.	1	4	0	0	14	2.33333	4	1	4	1	4	1	1	4	4	4	1	4	1	4	1	4	4	1	4	4	4	4	4	4	4	4	4	4	1	4	4	35	12	11	1
46	1	2	1	1	1	7	0	.	4	2	0	0	0	1.13333	2	3	3	2	2	2	3	3	.	.	3	3	.	.	2	2	3	3	3	3	3	3	3	3	3	3	3	3	3	3	3	.	.	16	1
47	1	3	1	1	1	1	0	.	1	2	0	0	6	1.03333	1	1	1	1	1	1	1	1	4	4	1	3	1	1	1	1	1	3	2	2	3	3	4	4	4	4	4	4	4	4	2	36	39	8	1
48	0	3	1	1	1	1	0	.	1	3	0	0	3	1.06667	2	2	2	2	2	2	2	2	3	3	3	3	2	2	3	3	3	3	3	3	4	4	4	4	3	3	3	3	4	4	4	26	27	12	.
49	0	3	1	1	1	1	0	.	2	3	0	0	1	1.03333	2	3	3	1	2	1	1	2	3	3	3	3	3	3	3	3	3	3	3	3	4	4	2	2	2	2	3	3	2	2	4	27	25	22	.
50	0	1	1	1	1	1	0	.	4	2	0	0	1	1.2	2	3	4	2	1	2	2	1	1	2	4	4	4	4	1	2	4	3	3	4	4	4	3	4	4	4	4	4	4	4	4	26	24	9	.
51	0	1	2	1	1	1	0	.	4	2	0	0	6	1.03333	1	4	4	3	4	1	4	4	4	4	4	4	4	4	4	4	4	4	4	4	4	4	4	4	4	4	4	4	4	4	4	15	15	8	.
52	0	2	1	1	1	1	0	.	2	3	0	0	1	1.16667	2	3	3	3	3	2	2	2	4	4	4	4	3	3	3	3	4	4	4	4	4	4	4	4	4	4	4	4	4	4	4	19	20	8	.
53	0	3	1	1	1	1	0	.	2	4	0	0	39	1.2	1	1	2	1	2	2	1	1	3	4	1	3	2	2	1	1	2	3	1	1	2	1	3	3	3	3	3	3	4	4	4	38	35	14	.
54	1	3	1	1	1	1	0	.	2	4	0	0	20	1	2	2	2	3	3	2	2	1	3	3	3	3	3	3	3	3	3	3	3	3	3	3	3	3	3	3	3	3	3	3	3	25	28	16	0
55	0	1	1	1	1	1	0	.	1	3	0	0	3	1.66667	1	4	4	3	3	1	3	1	1	1	3	4	4	4	4	4	3	4	4	4	4	4	1	4	4	4	4	4	4	4	4	20	23	11	.
56	0	2	1	1	1	1	0	.	2	2	0	0	2	1.06667	1	2	4	1	1	1	1	1	2	2	1	4	4	4	1	1	1	4	1	1	4	4	2	2	3	3	3	3	2	2	4	33	32	20	.
57	0	1	2	1	1	1	1	5	4	3	0	0	6	1.06667	2	3	2	2	3	2	3	3	.	3	3	3	3	3	2	3	3	.	.	3	3	3	2	3	3	3	3	3	.	3	3	.	26	.	.
58	1	3	1	1	1	1	0	.	4	2	0	0	25	1.93333	2	2	2	3	3	2	2	2	3	3	3	3	3	3	3	3	3	3	2	3	3	3	3	3	3	3	3	3	3	3	3	26	27	16	1
59	1	3	1	1	1	1	0	.	4	2	0	0	25	1.93333	2	2	2	3	3	2	2	2	3	3	3	3	3	3	3	3	3	3	2	3	3	3	3	3	3	3	3	3	3	3	3	26	27	16	1
60	1	1	1	1	1	1	1	5	2	4	0	1	24	1.9	2	2	2	2	3	1	3	2	2	2	3	4	4	4	3	3	3	4	3	3	4	3	4	4	4	4	4	4	2	2	3	25	25	12	1
61	0	2	1	1	1	1	0	.	2	2	0	0	10	2.13793	3	1	2	4	3	1	1	4	1	4	1	4	4	3	3	3	4	3	3	3	4	4	3	3	3	4	1	1	1	1	3	29	20	23	.
62	1	3	2	1	1	1	1	2	4	2	1	1	30	3.6	3	3	3	3	3	3	3	3	1	3	2	3	2	3	2	3	3	3	2	3	3	3	3	3	3	3	3	3	2	3	3	28	24	17	0
63	1	1	2	1	2	1	0	.	4	2	0	0	10	.	2	3	4	1	1	1	.	1	3	4	3	3	3	4	1	1	1	1	1	3	3	1	3	4	3	3	3	3	3	3	3	.	30	15	1
64	1	3	1	1	1	1	0	.	2	2	0	0	12	1.03333	2	2	2	2	2	2	2	2	2	2	2	3	2	2	3	3	2	3	2	2	3	3	3	3	3	3	3	3	3	2	3	30	32	17	1
65	1	3	1	1	1	7	1	5	2	3	0	0	17	1.3	2	1	2	1	3	1	2	2	1	2	1	2	1	3	2	3	2	.	2	3	3	2	1	3	2	3	2	3	2	3	2	.	31	21	0
66	0	1	1	1	1	1	0	.	2	2	0	0	8	1	2	2	3	2	3	1	2	3	2	2	1	3	1	3	1	3	2	1	1	4	4	2	1	4	2	3	2	4	1	4	3	39	25	19	.
67	1	1	1	1	1	1	0	.	2	3	0	0	31	2.36667	2	1	2	1	2	1	2	4	4	2	1	4	1	4	1	4	3	1	1	4	4	2	2	4	1	4	1	3	1	3	4	39	21	21	0
68	0	2	2	1	1	1	1	5	3	2	0	0	10	1.23333	2	3	3	3	3	1	3	3	3	3	3	3	3	3	3	3	3	3	3	3	4	4	3	3	3	3	3	3	3	3	3	23	24	16	.
69	0	3	1	1	1	1	0	.	2	4	.	.	0	.	1	1	1	1	1	1	1	1	4	2	2	4	1	1	1	1	4	1	2	2	3	1	1	2	1	2	1	2	1	2	3	39	36	28	.
70	1	3	1	1	1	6	0	.	3	2	0	0	1	1	1	1	2	1	1	1	1	2	1	1	1	2	1	2	1	2	1	1	1	1	3	2	4	4	4	4	4	4	4	4	3	43	39	8	0
71	1	1	2	1	1	1	0	.	3	2	0	0	19	2	1	2	2	4	4	1	3	3	2	2	1	4	2	2	2	2	1	4	2	2	3	3	1	1	4	4	3	3	1	1	4	29	30	22	0
72	1	3	1	1	1	1	1	5	1	2	.	.	0	.	2	2	2	3	3	2	2	2	2	2	3	3	2	2	2	3	3	3	.	3	3	3	3	3	3	3	3	3	2	2	2	.	30	18	1
73	1	2	2	1	1	1	0	.	1	2	0	0	11	1.33333	2	.	3	2	2	2	2	3	2	2	3	3	2	3	2	2	3	2	2	2	3	3	3	3	3	3	3	3	2	2	3	.	29	18	0
74	0	2	1	1	1	1	1	5	3	3	0	0	5	1	2	2	2	2	2	2	2	2	2	2	3	3	2	2	3	3	3	3	3	3	3	3	3	3	3	3	3	3	.	2	3	28	30	.	.
75	0	1	2	1	1	1	1	2	4	2	0	0	4	2.1	3	3	3	3	3	1	.	1	.	4	.	3	.	3	.	3	3	.	4	4	4	.	.	3	.	3	.	3	.	4	4	.	22	.	.
76	0	2	1	1	2	1	1	3	4	2	0	0	6	1.6	2	4	4	3	3	1	3	3	3	3	3	3	3	3	2	3	4	3	3	3	3	4	3	3	3	4	3	4	3	4	3	23	23	13	.
77	0	1	2	1	2	1	0	.	4	3	0	0	10	1.13793	1	3	4	1	1	2	3	4	4	4	4	4	4	4	4	4	4	4	4	4	4	4	4	4	4	4	4	4	.	.	4	18	18	.	.
78	1	1	1	1	1	1	1	3	4	4	0	0	9	1.56667	3	.	4	1	3	1	.	4	1	4	1	4	4	4	1	4	4	.	.	4	4	.	.	3	4	4	1	1	4	4	4	.	14	.	0
79	0	1	2	1	1	1	0	.	4	2	0	0	15	1.53333	3	.	3	.	3	.	.	3	.	3	.	4	.	4	.	4	3	.	.	4	4	.	.	1	.	4	.	3	.	4	4	.	18	.	.
80	0	2	1	1	1	1	0	.	1	3	1	0	2	1.13333	1	.	4	1	4	1	1	1	4	4	1	4	4	4	4	4	1	4	4	4	4	4	4	4	4	4	4	4	4	4	4	.	21	8	.
81	1	2	1	1	1	1	0	.	2	2	0	0	30	1.56667	1	4	4	4	4	.	2	1	4	3	1	4	4	4	4	4	1	4	3	3	3	3	4	4	4	4	1	1	4	4	4	.	24	14	0
82	0	1	1	2	1	1	0	.	2	2	0	0	4	1.25	1	3	4	3	2	3	1	1	1	1	4	3	4	4	4	4	4	3	4	4	4	4	1	1	3	3	1	1	4	4	4	21	24	22	.
83	1	3	2	1	1	1	0	.	4	3	0	0	6	1.13333	2	3	3	3	3	2	3	3	4	4	4	4	3	3	4	4	3	4	3	3	4	4	4	4	4	4	3	3	4	4	3	18	21	10	0
84	0	2	2	1	1	1	1	5	4	2	0	0	2	1	4	.	4	.	3	.	.	4	.	4	.	4	.	4	.	4	4	.	.	4	4	.	.	4	.	4	.	4	.	.	4	.	13	.	.
85	0	1	2	1	1	7	1	3	4	2	0	0	3	1	4	3	4	3	4	3	.	4	.	2	3	4	3	4	.	4	4	.	.	4	4	3	3	4	.	.	2	2	.	.	1	.	17	.	.
86	0	3	1	1	1	1	1	3	4	2	0	0	26	1.4	1	.	3	.	2	.	.	1	2	2	2	4	.	4	2	3	4	2	2	3	3	.	2	4	.	2	.	1	.	.	4	.	26	.	.
87	0	3	1	1	1	1	1	3	4	2	0	0	26	1.4	1	.	3	.	2	.	.	1	2	2	2	4	.	4	2	3	4	2	2	3	3	.	2	4	.	2	.	1	.	.	4	.	26	.	.
88	0	3	1	1	1	1	1	3	4	1	0	0	12	1	2	4	4	4	4	.	4	3	3	4	4	3	3	4	3	4	3	4	4	4	3	4	4	4	3	4	4	3	4	3	4	.	18	11	.
89	1	2	2	1	1	1	0	.	2	3	0	0	12	1.82143	1	2	2	3	3	1	3	3	2	2	3	3	2	2	2	2	3	3	2	3	3	3	3	3	3	4	4	4	3	3	3	29	30	13	0
90	0	2	2	1	1	1	0	.	4	3	0	0	13	1	4	2	4	4	4	2	4	4	4	4	4	4	4	4	4	4	4	4	4	4	4	4	4	4	4	4	4	4	4	4	4	15	12	8	.
91	0	2	1	1	1	7	0	.	2	4	0	0	10	1.93333	2	3	3	2	2	2	2	2	2	2	2	3	3	3	2	2	2	3	2	2	3	3	3	3	3	3	3	3	3	3	3	29	31	16	.
92	1	2	2	1	1	1	1	2	2	2	0	0	11	1.23333	2	3	3	3	3	2	3	3	2	3	3	3	2	3	2	3	3	2	2	3	3	3	2	3	2	3	2	3	2	3	3	28	25	20	1
93	1	1	2	1	1	1	0	.	1	2	0	0	25	1.9	3	.	3	2	3	2	.	3	2	3	3	2	2	3	2	2	3	2	2	3	3	3	3	3	3	3	3	3	3	3	3	.	26	16	0
94	1	1	2	1	3	2	0	.	4	1	0	0	23	1.53333	2	3	3	2	2	2	3	3	3	3	3	3	3	3	2	2	3	3	2	2	3	3	3	3	3	3	3	3	3	3	3	26	28	16	0
95	0	3	2	1	3	1	1	2	4	1	0	0	7	1.06897	2	3	3	3	2	2	2	3	2	3	2	4	2	3	2	3	3	3	2	3	4	3	3	4	3	4	3	4	3	4	4	29	23	12	.
96	0	1	2	1	1	1	1	3	2	2	0	0	14	.	2	3	3	2	3	2	2	3	2	3	2	3	3	3	3	3	3	3	2	3	3	3	3	3	3	3	3	3	3	3	3	28	25	16	.
97	0	2	1	1	1	1	1	3	3	3	0	0	13	1.43333	2	3	3	2	2	2	1	3	3	3	2	1	3	3	3	3	3	2	1	2	3	2	3	3	3	3	3	3	3	3	2	31	30	16	.
98	0	2	2	1	1	1	1	2	3	2	0	0	6	1.93333	2	3	4	2	3	2	2	3	2	3	2	3	2	3	2	3	3	3	2	3	3	2	2	3	2	3	2	3	3	3	3	31	24	19	.
99	0	2	2	1	1	1	1	3	4	3	0	0	5	.	4	4	4	4	3	4	3	3	4	4	3	4	3	3	2	3	4	4	3	3	4	4	3	3	2	3	3	3	3	3	4	17	17	17	.
100	1	3	1	1	1	1	1	3	2	4	1	0	18	2.16667	2	2	3	2	2	2	2	2	2	2	3	3	3	3	2	2	3	3	2	2	3	3	2	3	3	3	3	3	2	2	3	29	30	19	1
101	0	3	2	1	1	1	0	.	4	2	0	0	3	1.03333	3	3	4	3	3	1	2	3	1	3	2	3	2	3	1	3	3	2	1	3	3	2	2	4	3	4	2	4	2	4	4	35	22	15	.
102	1	1	1	1	2	1	0	.	4	2	0	0	9	1	.	1	3	1	3	.	2	3	3	4	2	4	3	3	.	.	2	3	3	4	3	3	3	3	3	3	3	3	2	2	3	.	.	18	0
103	0	1	1	1	1	1	0	.	2	2	0	0	10	1.46667	2	.	2	1	1	1	2	3	.	3	2	3	2	3	1	2	3	3	2	2	3	3	3	4	3	3	3	3	.	.	3	.	30	.	.
104	0	1	1	1	1	1	1	3	4	3	1	1	21	1.5	1	.	.	3	4	2	2	2	3	3	3	3	2	2	3	3	3	3	3	4	2	2	4	4	3	4	1	1	3	3	4	.	.	17	.
105	0	3	2	1	1	1	1	2	4	3	0	0	3	1	4	4	4	1	4	1	3	4	2	4	3	4	4	4	4	4	4	3	4	4	4	4	4	4	4	4	4	4	4	4	4	22	12	8	.
106	1	1	1	1	1	1	1	3	4	2	0	0	3	1	2	4	4	3	3	.	2	2	.	.	3	4	3	3	4	4	3	4	4	4	3	3	4	4	3	3	4	4	4	4	4	.	.	10	0
107	1	1	2	1	2	1	0	.	4	2	0	0	24	1.16667	2	3	3	3	3	2	2	2	2	2	3	3	3	3	3	3	3	3	3	3	4	4	4	4	4	4	4	4	3	3	3	24	26	10	0
108	0	1	2	1	1	1	0	.	4	2	0	0	15	1.16667	2	3	3	3	3	2	3	3	3	3	3	3	3	3	3	4	3	3	4	4	4	4	4	4	2	2	4	4	4	4	4	21	21	12	.
109	0	1	2	1	1	1	0	.	4	2	0	0	9	1	2	.	4	.	4	2	.	4	.	.	.	4	3	4	.	1	4	.	.	4	4	3	.	1	.	1	2	.	.	.	4	.	.	.	.
110	1	1	1	1	1	1	0	.	4	2	0	0	8	1	2	.	.	.	3	2	3	3	.	.	3	3	3	3	3	3	3	3	.	3	3	3	3	3	3	3	.	3	.	3	3	.	.	.	1
111	0	3	1	1	1	1	1	5	4	2	.	.	0	.	1	.	3	3	3	1	2	1	1	1	2	3	3	4	.	1	4	.	2	2	4	4	3	4	.	4	3	4	.	4	4	.	29	.	.
112	0	1	2	1	1	1	1	2	4	2	0	0	0	1	2	.	.	.	4	.	.	4	.	.	.	4	.	4	.	.	4	4	.	4	4	.	3	4	3	4	4	4	.	4	4	.	.	.	.
113	1	1	2	1	1	1	0	.	4	2	0	1	13	1.73333	4	3	4	4	4	4	1	1	2	2	4	4	4	4	4	4	4	4	3	3	3	3	4	4	3	3	3	3	2	2	3	19	20	16	0
114	0	2	2	1	1	1	1	2	4	2	0	0	0	1	2	3	2	3	3	2	3	3	3	3	3	3	3	3	3	3	3	3	3	3	3	3	3	4	3	4	3	4	3	4	4	23	25	12	.
115	0	1	2	1	1	1	0	.	2	2	0	0	14	1.5	2	3	3	2	3	2	3	3	3	3	2	4	3	4	3	4	3	3	3	4	4	3	2	1	2	1	2	1	3	4	4	25	19	24	.
116	0	2	1	1	1	1	0	.	4	2	0	0	24	1.56667	2	3	3	3	3	1	2	3	2	3	3	3	3	3	3	3	3	3	3	3	3	3	3	3	3	3	3	3	2	3	3	26	25	17	.
117	1	2	2	1	1	1	1	2	4	2	0	0	6	1.16667	2	3	3	3	3	2	4	4	3	3	3	4	4	4	4	4	3	4	4	4	4	4	4	4	4	4	4	4	4	4	4	17	18	8	1
118	1	1	2	1	1	1	1	2	4	2	0	0	5	1.1	4	4	4	4	4	4	4	4	3	4	.	4	4	4	.	4	3	4	.	4	4	3	4	4	4	4	3	4	.	1	4	.	13	.	0
119	0	1	2	1	1	1	0	.	4	2	1	0	15	2.23333	2	3	3	1	4	1	2	3	1	3	1	4	2	3	1	3	3	3	1	3	3	2	3	4	2	3	2	3	2	2	3	37	23	19	.
120	0	1	2	1	1	1	1	2	4	2	0	0	5	1.46667	3	3	4	2	2	1	2	3	2	3	2	4	2	3	1	3	3	4	1	3	4	1	2	4	4	4	.	4	1	3	4	34	21	.	.
121	1	2	1	1	1	1	1	2	4	3	1	1	43	3.9	3	1	3	1	3	1	1	4	1	4	1	4	1	4	1	3	2	2	1	4	4	1	1	4	2	4	3	4	2	4	4	43	18	16	1
122	0	3	2	1	1	1	0	.	4	2	0	0	3	1.1	4	4	4	2	4	3	2	2	3	4	3	3	4	4	3	4	3	3	3	4	4	3	4	4	3	4	3	4	2	2	4	22	16	14	.
123	0	1	2	1	1	1	0	.	2	2	0	0	0	1.26667	2	.	4	1	4	1	2	3	1	3	3	3	2	3	1	2	3	3	.	4	3	3	3	3	3	4	2	3	2	2	3	.	23	18	.
124	0	1	2	1	1	1	0	.	4	3	0	0	5	1.33333	2	3	3	2	2	2	3	3	1	2	3	3	2	3	3	4	3	1	1	3	4	3	2	4	3	4	2	4	3	4	4	31	24	14	.
125	1	3	1	1	1	1	1	2	4	2	0	0	8	1.36667	1	2	2	2	4	1	2	4	2	3	2	4	2	2	2	3	2	3	2	2	3	3	1	1	1	1	2	2	1	1	4	32	26	30	0
126	0	1	2	1	1	1	0	.	4	3	0	0	3	1.33333	4	.	3	1	3	1	1	3	1	3	1	3	1	3	1	3	2	3	1	3	4	1	1	4	1	4	1	4	1	4	4	.	22	20	.
127	1	1	2	1	1	1	0	.	4	2	0	0	30	2.26667	3	1	1	3	3	1	2	3	3	4	3	3	3	4	2	3	3	3	3	4	4	2	4	4	3	4	3	3	2	3	4	29	21	14	0
128	0	1	2	1	1	1	0	.	4	2	0	0	4	1.16667	1	4	4	4	4	2	2	3	1	1	3	4	3	3	1	1	4	3	4	4	4	3	4	4	3	4	3	4	3	4	2	25	25	11	.
129	1	1	2	1	1	1	0	.	4	2	1	0	44	1.73333	2	4	4	4	4	2	4	4	4	4	4	4	4	4	4	4	4	4	4	4	4	4	4	4	4	4	4	4	1	1	4	13	14	14	1
130	0	2	1	1	1	1	1	5	4	2	0	0	12	1	2	1	4	4	4	2	4	4	1	1	4	4	4	4	4	4	4	4	4	4	4	4	4	4	4	4	4	4	4	4	4	19	17	8	.
131	1	3	1	1	1	1	1	5	4	2	0	0	35	1.76667	1	3	3	1	3	.	2	2	2	2	2	4	2	2	3	3	2	3	2	2	2	2	3	3	3	2	2	2	2	3	3	.	31	20	0
132	1	2	1	1	1	1	1	5	3	2	0	0	29	1.3	2	.	3	3	3	.	.	3	.	3	2	3	3	3	3	3	3	3	.	.	3	3	.	3	3	3	3	3	.	.	4	.	.	.	1
133	0	3	1	1	1	1	1	3	2	2	0	0	5	1.2	1	3	4	3	3	1	2	2	2	2	3	4	2	2	3	4	4	3	2	2	4	3	3	4	3	4	3	3	2	1	4	28	24	17	.
134	0	1	2	1	1	1	1	5	3	2	0	0	2	.	1	.	3	2	2	2	3	4	2	2	3	3	3	3	3	3	3	3	.	4	4	3	3	3	3	3	3	3	3	3	3	.	25	16	.
135	1	1	2	1	1	1	1	5	4	3	0	0	9	1.46667	1	4	1	3	4	1	3	3	3	3	3	3	3	3	3	3	4	4	3	3	3	3	4	4	2	2	2	4	3	3	3	22	26	16	1
136	0	3	2	1	1	1	1	2	4	4	0	0	4	.	2	4	4	3	3	4	2	2	3	3	1	4	4	4	4	4	1	1	4	4	4	4	4	4	2	3	3	3	3	4	4	21	21	14	.
137	0	2	2	1	1	1	1	2	4	2	0	0	12	1	1	4	4	4	4	2	1	1	.	1	3	3	4	4	4	4	4	4	4	4	4	4	4	3	3	4	4	3	4	4	4	.	22	11	.
138	0	1	2	1	1	1	0	.	4	2	0	0	0	1	4	3	4	3	4	3	3	4	4	1	2	4	3	4	2	4	1	3	.	4	4	3	2	4	.	4	.	4	.	4	4	.	18	.	.
139	1	1	1	1	1	1	0	.	4	2	1	1	36	3.16667	2	4	3	2	3	2	2	3	3	3	3	3	2	3	3	3	3	3	2	3	3	3	2	3	2	3	2	3	.	3	3	26	25	.	1
140	1	1	1	1	1	1	0	.	4	2	1	0	22	2.56667	3	3	3	1	3	2	.	4	2	3	2	4	.	4	1	3	4	4	1	4	4	2	2	4	2	4	2	3	2	4	4	.	17	17	0
141	1	2	2	1	2	1	0	.	4	2	0	0	6	1.26667	2	3	3	1	2	1	1	2	1	3	1	3	1	3	1	3	2	1	1	3	4	2	2	3	2	3	2	3	3	3	4	41	26	19	0
142	1	2	1	1	1	1	1	5	4	2	0	0	30	2.56667	1	4	1	1	3	4	1	1	3	3	1	4	4	4	3	4	1	4	4	4	4	4	4	4	4	4	4	4	4	4	4	22	26	8	1
143	0	1	1	1	1	1	0	.	2	1	0	0	6	1	2	3	3	2	2	2	2	3	2	3	2	3	2	3	3	3	3	3	2	3	3	2	3	3	3	3	3	3	3	3	3	30	26	16	.
144	1	1	1	1	1	1	1	5	2	4	1	0	14	2.7	1	2	2	1	1	1	1	1	1	3	3	1	1	2	1	2	3	1	1	3	1	1	3	3	3	3	3	3	3	3	3	41	37	16	0
145	0	1	1	1	1	1	0	.	3	4	0	0	23	1.13333	1	3	3	2	2	1	2	2	2	2	3	3	2	2	2	2	3	3	2	2	3	3	3	3	3	3	3	3	3	3	3	30	32	16	.
146	1	3	1	1	1	1	1	2	2	2	0	0	6	1.26667	3	3	3	2	3	1	3	3	2	3	3	3	3	3	2	3	3	3	3	3	3	3	3	3	3	3	3	3	.	2	3	27	24	.	0
147	0	3	1	1	1	1	1	2	4	2	0	0	17	1.2	1	1	1	1	1	1	1	1	2	1	3	3	2	2	3	4	3	3	3	3	4	3	3	3	3	3	3	3	3	3	4	32	32	16	.
148	0	1	2	1	1	1	1	2	4	2	0	0	8	1.73333	3	3	2	2	3	2	3	3	2	3	3	3	3	3	3	3	3	3	2	3	3	2	3	3	3	3	2	3	3	3	3	27	25	17	.
149	0	1	2	1	1	1	0	.	2	2	0	0	3	.	1	3	3	4	4	1	4	4	1	1	4	4	4	4	4	4	4	4	4	4	4	4	4	4	4	4	4	4	4	4	4	18	19	8	.
150	1	2	1	1	1	1	1	5	3	2	0	0	28	2.26667	1	4	4	4	4	1	4	4	4	4	4	4	4	4	4	4	4	4	4	4	4	4	4	4	4	4	4	4	4	4	4	14	15	8	1
151	1	2	1	1	1	1	0	.	2	1	0	0	11	1.16667	1	4	3	4	4	1	1	3	1	2	1	4	2	4	1	3	3	1	1	3	3	1	3	3	4	4	3	3	4	4	4	37	23	12	0
152	1	2	1	1	1	1	1	5	2	2	0	0	10	1.8	1	.	3	4	4	1	4	4	4	4	4	4	4	4	4	4	4	4	4	4	4	4	4	4	4	4	1	1	4	4	4	.	16	14	1
153	1	1	2	1	1	1	0	.	2	2	0	0	11	1.23333	2	.	3	1	3	1	1	2	1	3	1	4	4	4	4	4	3	4	1	4	4	4	4	4	4	4	4	4	4	4	4	.	20	8	0
154	0	1	2	1	1	1	0	.	2	4	0	.	6	.	3	3	3	1	2	2	2	.	1	3	1	4	.	4	1	4	3	2	1	4	3	1	2	4	2	4	2	4	.	4	4	.	.	.	.
155	0	3	1	1	1	1	0	.	4	3	0	0	5	1	1	1	1	4	4	1	4	4	.	4	4	4	.	4	1	4	4	4	1	4	4	1	4	4	4	4	1	1	4	4	4	.	18	14	.
156	1	2	2	1	1	1	1	1	3	2	0	0	5	1.5	1	3	3	1	2	1	1	4	1	4	1	4	4	4	1	2	2	4	1	4	4	4	4	4	4	4	4	4	4	4	4	33	22	8	0
157	1	1	2	2	1	1	0	.	4	2	1	0	2	.	2	2	4	1	3	1	2	3	1	3	2	4	.	4	1	4	2	.	.	4	4	4	4	4	4	4	3	3	.	3	4	.	19	.	0
158	0	3	1	1	1	1	0	.	2	3	0	0	15	1.43333	1	1	1	1	1	1	2	2	4	4	1	4	1	1	1	1	1	4	4	4	4	4	4	4	4	4	4	4	4	4	4	31	32	8	.
159	0	1	1	1	1	1	1	5	4	4	0	0	7	1.6	2	3	3	1	2	2	3	4	3	4	3	4	3	4	1	4	4	3	1	3	4	3	3	4	3	4	3	4	3	4	4	29	18	12	.
160	1	1	2	1	1	1	0	.	4	3	0	0	27	2.13333	1	4	4	2	2	1	4	4	4	3	2	4	4	4	3	3	2	4	4	4	4	4	4	4	4	4	4	4	3	3	4	19	21	10	1
161	1	1	2	1	1	1	0	.	3	2	0	0	22	1.75862	3	.	1	2	4	2	3	4	3	4	1	3	.	4	1	4	3	3	1	4	4	.	1	3	2	4	2	4	.	4	4	.	18	.	0
162	1	1	2	1	1	1	1	2	4	2	0	0	1	1.1	2	3	4	1	3	1	4	4	1	4	1	4	4	4	1	4	4	4	1	4	4	4	4	4	4	4	4	4	4	4	4	30	15	8	0
163	1	3	1	1	1	1	0	.	2	3	0	0	27	2.4	1	1	1	1	1	1	1	1	1	1	1	4	2	1	1	1	1	4	1	1	1	2	4	4	4	4	1	1	4	4	2	39	44	14	0
164	0	2	1	1	1	1	1	5	2	1	0	0	4	1.3	1	4	4	4	4	1	2	2	4	4	1	4	4	4	4	4	1	4	4	4	4	4	4	4	4	4	4	4	4	4	4	19	20	8	.
165	0	3	1	1	1	1	1	3	2	2	0	0	17	2.9	3	3	4	3	3	1	4	4	1	1	1	4	2	2	1	2	4	3	3	3	4	4	3	4	4	4	4	4	4	4	4	29	22	9	.
166	0	3	1	1	1	1	0	.	2	2	0	0	19	2.43333	1	1	1	4	4	1	4	4	3	3	4	4	4	4	4	4	4	4	4	4	4	4	4	4	4	4	1	1	4	4	4	18	19	14	.
167	1	2	2	1	2	1	0	.	1	1	0	0	6	1.9	2	.	2	1	2	2	2	2	3	3	1	2	4	4	4	4	1	1	1	2	2	1	4	4	4	4	2	2	3	4	2	.	32	13	0
168	0	1	1	1	1	7	0	.	4	2	0	0	14	1.13333	2	1	2	4	3	1	2	2	.	.	1	.	3	4	3	3	1	.	3	3	3	3	4	4	4	4	4	4	4	4	3	.	.	8	.
169	0	2	.	1	1	1	1	2	4	2	0	0	15	1.6	2	4	4	4	4	4	4	4	3	4	3	4	3	4	3	4	4	4	4	4	4	4	3	4	3	4	2	4	3	2	4	15	14	15	.
170	0	3	1	1	1	1	1	5	4	2	0	0	23	.	1	1	1	3	3	1	2	2	1	1	1	4	3	3	3	3	1	2	3	3	3	3	4	4	3	3	3	3	3	3	3	32	32	14	.
171	0	3	1	1	1	1	1	5	4	2	0	0	23	.	1	1	1	3	3	1	2	2	1	1	1	4	3	3	3	3	1	2	3	3	3	3	4	4	3	3	3	3	3	3	3	32	32	14	.
172	1	1	2	1	1	7	0	.	1	3	0	0	35	2.1	1	1	1	1	2	1	3	2	3	3	1	3	4	4	4	4	1	3	4	4	4	4	4	4	3	3	3	3	4	4	4	26	27	12	0
173	1	3	1	1	1	1	0	.	2	3	9	0	5	1.2	1	1	1	1	2	1	1	1	4	2	3	4	4	4	4	4	4	4	2	3	4	4	4	4	4	4	4	4	4	4	4	26	26	8	0
174	1	2	1	1	1	1	0	.	4	3	9	0	13	1.76667	1	1	2	4	3	1	1	2	1	1	4	4	1	2	4	3	4	4	1	2	3	4	4	4	4	4	4	4	2	2	4	29	29	12	0
175	1	2	2	1	1	1	1	2	4	1	0	0	0	1.06667	3	3	4	4	4	3	4	4	4	4	4	4	4	4	4	4	4	4	4	4	4	4	4	4	4	4	4	4	4	4	4	13	13	8	0
176	0	2	2	1	1	1	0	.	2	4	0	0	11	2.03333	2	1	1	3	4	1	4	3	4	2	3	4	4	4	4	4	4	4	1	3	4	4	4	4	4	4	4	4	4	4	4	22	21	8	.
177	1	1	1	1	1	1	0	.	1	3	0	0	17	1.33333	1	1	2	3	4	1	1	2	3	3	1	4	4	4	1	4	3	4	4	4	4	4	4	4	4	4	4	4	4	4	4	28	21	8	0
178	0	2	2	1	1	1	1	2	4	2	0	0	7	1.16667	2	1	2	4	4	2	2	1	1	1	4	4	4	4	4	4	4	4	3	4	4	4	4	4	4	4	3	3	4	4	4	22	22	10	.
179	0	3	1	1	1	7	1	5	3	2	0	0	29	3.43333	1	1	1	1	1	1	3	3	3	3	1	3	3	3	1	1	1	3	1	1	4	4	3	3	3	3	1	1	1	1	3	33	35	24	.
180	0	2	1	1	1	1	1	5	3	4	0	0	14	1.43333	1	2	2	3	3	1	4	4	4	3	3	3	.	3	3	3	3	3	1	1	4	4	4	3	2	1	4	4	1	1	1	.	29	20	.
181	1	2	1	1	1	1	1	5	3	2	1	1	44	3.4	1	1	2	1	3	1	1	2	1	4	1	4	3	4	1	3	3	3	2	3	4	4	1	2	2	3	3	3	1	1	3	36	24	24	1
182	1	2	1	1	2	1	1	3	2	1	1	1	32	1.9	1	1	2	1	3	1	2	2	1	2	1	3	1	3	1	1	4	1	1	1	4	4	3	3	3	3	3	4	1	1	4	40	30	19	0
183	1	2	1	1	1	1	1	1	3	2	0	0	47	2.26667	1	3	3	3	3	1	3	3	2	3	1	4	2	3	1	3	3	1	1	4	3	3	3	3	2	2	3	3	2	2	3	34	24	20	0
184	1	1	2	1	1	7	0	.	4	3	0	0	11	1.03333	2	2	2	2	2	1	2	3	1	3	2	2	2	3	2	3	3	2	2	3	3	2	3	2	.	3	3	3	2	2	3	35	28	.	1
185	1	1	1	1	1	1	1	3	3	3	0	0	12	1.46667	2	3	3	2	2	2	3	3	3	3	2	3	2	2	2	2	2	3	3	3	3	3	3	3	3	3	3	3	2	2	2	27	30	18	0
186	0	2	1	1	1	1	0	.	4	2	0	0	48	3.56667	1	2	2	1	1	1	2	1	1	1	1	4	2	3	1	2	1	3	2	2	3	2	2	3	2	2	3	3	2	2	3	37	36	21	.
187	1	1	1	1	1	1	0	.	2	2	0	0	13	1.3	2	3	3	2	2	2	3	3	2	3	2	3	2	3	2	3	3	2	2	3	3	2	3	3	3	3	2	3	2	2	3	31	26	19	0
188	1	1	2	1	1	1	1	2	2	2	0	0	13	1.76667	1	2	2	2	1	1	2	2	1	1	1	1	2	3	1	2	2	1	3	3	2	1	4	4	2	2	3	3	3	3	3	38	37	16	0
189	1	1	1	1	1	7	1	5	2	2	1	0	13	1.8	2	3	3	1	1	1	2	3	3	2	2	2	2	3	2	3	3	3	.	3	3	2	2	3	2	3	3	3	2	3	3	.	29	19	1
190	1	2	2	1	1	1	1	5	4	2	0	0	13	.	1	3	3	3	3	1	1	4	1	4	2	4	1	4	1	4	4	2	1	4	4	2	.	4	2	4	2	4	.	4	4	37	17	.	1
191	0	1	2	1	1	1	1	1	4	2	0	1	17	1.36667	3	3	3	2	3	2	3	4	1	3	2	3	2	3	2	3	3	3	2	3	4	3	2	3	2	2	3	3	3	3	3	30	22	19	.
192	0	2	2	1	1	1	1	1	4	1	0	0	23	2.03448	2	3	3	3	3	2	3	3	3	3	3	3	3	3	3	3	3	3	3	3	3	3	3	3	3	3	3	3	.	.	3	23	25	.	.
193	0	2	2	1	1	1	1	1	4	2	0	0	4	1.43333	3	2	3	1	3	1	2	3	1	3	1	4	1	2	1	3	1	3	1	3	4	3	2	3	3	4	3	4	.	.	4	38	24	.	.
194	1	1	2	1	1	1	1	2	4	2	1	0	18	2.23333	2	3	3	2	3	1	4	4	2	2	3	4	2	4	2	4	3	3	.	.	4	.	.	4	.	4	.	.	.	4	4	.	.	.	1
195	1	2	2	1	1	1	1	2	2	2	0	0	22	2.36667	2	3	2	2	2	2	2	2	2	2	1	2	2	1	1	2	2	2	2	2	3	3	1	3	2	3	1	2	2	3	3	33	35	23	0
196	1	1	2	.	1	1	0	.	.	2	0	0	4	.	2	3	3	3	3	2	2	2	3	3	2	3	2	3	2	3	3	3	2	3	4	3	1	4	1	4	3	4	.	.	4	28	24	.	0
197	1	2	2	1	1	1	1	5	1	3	1	0	29	2.36667	3	2	3	2	3	2	2	3	2	3	3	3	2	3	2	3	3	2	1	3	3	2	2	3	2	3	2	3	3	3	3	33	24	19	1
198	1	1	2	1	1	1	0	.	4	3	0	0	13	1.83333	2	3	3	3	3	1	3	3	2	2	3	3	3	3	2	2	3	2	3	3	3	2	3	3	3	3	3	3	2	2	2	28	28	18	1
199	1	2	1	1	1	1	0	.	1	2	0	0	41	2.03333	1	1	1	3	3	1	2	1	1	1	3	3	2	2	2	3	3	3	1	1	2	2	3	3	3	3	3	3	2	2	2	34	37	18	0
200	1	1	1	1	1	1	0	.	1	4	0	0	2	1.03333	2	2	2	2	2	2	2	2	2	2	3	3	2	3	2	2	3	3	2	3	3	3	2	3	3	3	3	3	3	3	3	30	30	17	1
201	1	2	2	1	1	1	1	5	2	1	0	0	0	1.03333	2	3	3	3	3	2	2	3	2	3	3	3	3	3	2	3	3	3	2	3	3	3	3	3	3	3	.	3	2	3	3	27	25	.	1
202	0	3	1	1	1	1	0	.	1	3	0	0	3	1.2	2	2	2	2	2	2	3	3	2	2	3	2	3	3	3	3	3	2	2	2	3	3	2	3	3	3	2	2	2	2	3	28	30	21	.
203	0	2	2	1	1	1	1	5	2	3	0	0	6	1.06667	3	2	2	3	3	2	3	3	2	3	3	3	3	3	3	3	3	3	3	3	3	3	3	3	3	3	3	3	3	3	3	25	25	16	.
204	0	3	1	1	1	1	0	.	2	3	0	0	0	1	1	1	1	1	1	2	2	1	2	1	4	4	2	1	2	1	4	3	2	1	4	4	4	4	4	4	4	4	4	3	4	30	36	9	.
205	0	3	1	1	1	1	0	.	1	3	0	0	32	1.06667	3	2	2	2	2	3	2	1	3	4	3	1	1	1	1	1	4	2	1	1	4	4	4	4	4	4	4	4	4	4	4	31	32	8	.
206	1	1	2	1	1	1	1	5	2	4	0	0	28	1.76667	1	2	1	3	4	1	3	4	2	2	4	4	3	4	2	4	4	3	2	4	4	3	3	4	4	3	4	3	2	2	4	27	20	15	1
207	1	1	1	1	1	1	0	.	1	3	0	0	0	1.03333	1	1	1	1	1	1	1	1	1	2	2	2	2	1	2	1	1	2	4	4	1	2	1	2	2	1	2	1	2	1	2	36	42	28	1
208	1	1	2	1	1	1	1	5	4	4	0	0	0	1	1	3	4	2	2	2	2	1	2	2	3	4	2	1	2	1	4	3	2	3	4	3	3	3	2	1	3	3	1	1	2	29	31	23	1
209	1	3	1	1	1	1	0	.	1	3	0	0	0	1	1	1	1	4	4	1	1	1	4	3	2	1	3	3	2	1	1	2	1	1	1	1	4	4	4	4	4	4	4	4	2	33	40	8	1
210	1	1	1	1	1	1	1	5	1	4	0	0	0	1.1	1	1	2	1	2	2	3	4	2	1	2	2	2	2	2	1	1	2	1	2	4	3	3	4	3	4	3	4	3	4	2	34	36	12	1
211	0	3	1	1	1	1	0	.	2	2	0	0	32	1.7	1	2	1	2	1	2	2	1	2	1	2	3	2	1	2	1	1	3	1	1	3	2	3	3	3	3	3	3	3	4	4	33	41	15	.
212	1	1	1	1	1	1	1	5	4	3	0	0	21	2	1	1	1	3	3	1	3	3	3	3	3	4	2	2	1	1	3	3	1	1	3	3	3	3	3	3	3	3	4	4	3	31	32	14	1
213	1	2	1	1	1	1	1	5	1	3	0	0	40	3.96667	1	3	3	4	4	1	4	4	3	3	4	4	4	4	4	4	3	4	4	4	4	4	4	4	4	4	4	4	4	4	4	16	18	8	1
214	0	2	1	1	1	1	0	.	2	2	0	0	24	2.86667	2	4	4	4	4	2	2	2	3	3	3	4	4	4	3	3	3	4	4	4	4	4	4	4	4	4	4	4	4	4	4	18	19	8	.
215	0	2	1	1	1	1	0	.	2	3	.	.	0	.	3	3	3	3	3	3	2	2	2	2	2	3	4	4	4	4	2	3	4	4	4	4	3	3	4	4	4	4	4	4	3	21	23	10	.
216	0	1	1	1	1	1	1	5	4	2	0	0	21	1	1	2	2	3	3	1	2	2	.	.	2	4	4	4	4	4	2	4	4	4	4	4	4	4	4	4	4	4	4	4	4	.	.	8	.
217	0	2	1	1	1	1	0	.	3	4	0	0	24	2	4	4	4	4	4	4	4	4	4	4	3	4	4	4	4	4	3	4	4	4	4	4	4	4	4	4	4	4	4	4	4	12	13	8	.
218	0	3	1	1	1	1	0	.	2	3	0	0	22	2	1	2	2	3	3	1	2	2	3	3	3	4	4	4	4	4	3	4	4	4	3	3	4	4	4	4	4	4	4	4	3	22	24	8	.
219	0	3	1	1	1	1	0	.	1	2	0	0	24	1	1	1	1	4	4	1	4	4	4	4	4	4	4	4	4	4	4	4	4	4	4	4	4	4	4	4	4	4	4	4	4	17	18	8	.
220	0	3	1	1	1	1	0	.	2	2	0	0	7	1.1	1	3	3	3	3	2	1	2	3	4	3	3	2	2	1	2	3	3	1	2	4	3	3	4	3	4	3	4	4	4	3	30	28	11	.
221	0	2	1	1	1	7	0	.	1	2	1	1	19	1.66667	1	2	4	3	4	1	2	1	3	1	3	4	2	2	2	2	3	3	3	3	3	3	3	4	3	4	3	4	4	4	3	28	29	11	.
222	1	1	1	1	1	7	1	5	2	2	0	0	7	1.7	1	2	3	3	3	2	2	2	2	2	3	4	3	4	3	4	3	3	2	4	4	3	3	4	4	4	4	4	3	4	3	27	23	10	1
223	1	3	1	1	1	1	1	5	1	2	0	0	12	1.56667	1	1	2	3	4	1	1	2	1	2	3	4	3	4	3	4	4	3	3	3	4	2	3	4	3	4	3	4	3	4	4	31	22	12	0
224	0	3	1	1	1	1	0	.	4	2	0	0	5	1.2	2	2	1	4	1	2	1	2	1	1	3	4	.	2	.	3	1	.	.	1	3	.	3	4	3	4	3	4	3	4	2	.	37	12	.
225	0	1	1	1	1	1	1	5	4	3	0	0	1	2.06667	2	2	2	2	3	2	1	2	2	2	2	4	3	3	2	2	2	3	3	4	4	3	4	4	3	4	4	4	2	2	4	30	26	13	.
226	0	3	1	1	1	1	1	3	2	2	0	0	29	1.83333	2	3	4	3	4	2	3	4	2	1	3	4	3	4	3	4	3	3	3	4	4	3	3	4	3	4	3	4	3	4	4	24	18	12	.
227	1	2	1	1	1	6	0	.	4	3	0	0	35	2.2	1	3	4	3	4	2	2	1	3	3	3	4	3	4	3	4	4	3	3	4	4	3	3	4	3	4	3	4	3	4	4	24	19	12	0
228	0	1	2	1	1	1	0	.	2	4	0	0	24	1.56667	2	3	4	3	4	2	3	4	2	1	3	4	3	4	3	4	4	3	3	4	4	3	3	4	3	4	3	4	3	4	4	24	17	12	.
229	0	1	1	1	1	1	0	.	2	2	0	1	32	1.6	2	.	4	1	3	2	2	2	2	2	2	4	2	3	3	4	2	3	3	4	4	3	3	4	3	4	2	2	3	2	4	.	22	17	.
230	0	2	1	1	1	1	1	5	2	3	0	0	5	1.86667	3	3	3	2	3	2	2	4	2	4	2	4	2	4	2	4	3	3	1	4	4	3	4	4	3	4	4	4	3	4	4	31	16	10	.
231	1	1	1	1	1	1	1	5	4	2	0	0	5	1.13793	4	3	4	3	4	3	3	4	3	4	3	4	3	4	3	4	4	4	3	4	4	3	3	4	3	4	3	4	3	4	4	21	12	12	1
232	0	3	1	1	1	6	0	.	4	2	0	0	16	1.2	2	.	2	3	4	2	2	1	3	2	3	4	3	4	3	4	3	3	3	4	4	3	3	4	3	4	3	4	3	4	4	.	22	12	.
233	0	1	1	1	1	1	0	.	1	3	0	0	1	1.26667	2	.	4	2	4	2	2	3	.	1	2	2	1	2	.	1	1	2	.	3	4	2	3	4	3	4	3	4	4	4	4	.	29	11	.
234	0	2	1	1	1	1	0	.	2	3	0	0	29	1.93333	2	3	3	3	4	2	.	3	2	1	3	4	3	4	3	4	3	3	3	4	4	3	3	4	3	4	3	4	3	4	4	.	20	12	.
235	1	3	1	1	1	1	0	.	2	2	0	0	8	1.63333	2	.	.	3	3	2	2	2	2	2	3	3	3	3	3	3	3	3	3	3	3	3	3	3	3	3	3	3	3	3	3	.	.	16	0
236	0	2	1	1	1	1	1	3	4	3	0	0	27	2.36667	2	3	2	3	3	3	3	2	2	3	3	3	3	3	2	2	3	3	2	2	2	3	3	3	3	3	3	3	3	4	3	25	30	15	.
237	1	3	1	1	1	1	0	.	2	1	0	0	30	1.96667	2	3	3	3	3	2	2	2	2	2	2	2	2	2	3	3	2	3	2	2	2	2	3	4	3	4	3	4	3	4	4	29	31	12	1
238	1	2	1	1	1	7	0	.	2	3	0	0	3	1.66667	2	2	2	3	3	2	3	3	2	2	3	3	2	2	3	3	3	3	3	3	3	3	3	3	3	3	3	3	3	4	3	26	28	15	1
239	0	2	1	1	1	7	0	.	3	3	0	0	18	1.43333	3	2	2	2	2	3	2	2	.	3	3	3	3	3	3	3	3	3	3	3	3	3	3	3	3	3	3	3	3	4	3	.	27	15	.
240	0	3	1	1	1	1	0	.	2	2	0	0	2	1	2	3	3	3	3	1	2	2	1	2	3	4	2	2	3	4	3	4	3	3	4	4	4	4	3	4	2	2	3	4	3	26	25	14	.
241	0	1	2	1	1	7	0	.	3	2	0	0	6	1.31034	2	.	2	3	3	.	3	3	3	3	1	2	3	3	3	3	2	2	3	3	3	3	.	.	3	3	3	3	3	4	3	.	28	.	.
242	0	3	1	1	1	1	1	5	3	2	0	0	36	1.86667	1	2	2	3	3	1	2	2	2	2	2	4	3	4	3	4	2	3	3	4	4	3	3	4	3	3	3	3	3	4	3	28	25	14	.
243	0	2	1	1	1	1	0	.	1	4	0	0	10	.	2	2	2	3	3	2	1	1	3	3	2	3	2	2	2	2	2	3	1	1	3	3	4	4	4	4	4	4	4	4	3	31	33	8	.
244	0	1	2	1	1	1	0	.	1	2	0	0	24	1	1	2	2	2	2	1	2	2	3	3	3	3	3	3	3	3	3	3	4	4	4	4	4	4	4	4	4	4	4	4	3	25	27	8	.
245	0	1	1	1	1	1	0	.	4	3	0	0	11	.	2	2	2	3	3	2	.	.	.	.	3	3	2	2	3	3	3	3	3	3	3	3	4	4	4	4	4	4	4	4	2	.	.	8	.
246	1	3	1	1	1	1	0	.	1	3	0	0	53	3.5	1	2	2	3	3	1	1	2	2	4	1	4	2	2	1	1	2	2	2	4	4	3	3	4	3	4	4	4	4	4	1	35	30	10	1
247	1	2	1	1	1	1	1	3	2	2	0	0	32	1.93333	2	3	3	3	4	2	3	4	2	4	3	4	3	4	2	1	4	3	3	4	4	4	3	4	3	4	3	4	3	4	3	24	19	12	1
248	1	2	1	1	1	1	1	3	2	2	0	0	32	1.93333	2	3	3	3	4	2	3	4	2	4	3	4	3	4	2	1	4	3	3	4	4	4	3	4	3	4	3	4	3	4	3	24	19	12	1
249	1	1	1	1	1	1	0	.	2	3	0	1	25	2.76667	1	3	3	3	4	2	2	1	2	4	3	4	3	4	.	2	4	3	2	4	4	3	3	4	3	2	3	4	3	4	4	.	21	14	0
250	1	1	1	1	1	1	1	3	4	4	0	0	5	1.58621	3	3	4	3	4	2	3	4	3	4	2	2	3	4	3	4	2	3	3	4	4	3	3	4	3	4	4	4	3	3	3	24	18	12	0
251	0	1	1	1	1	1	0	.	1	2	0	0	8	1.36667	1	3	3	3	4	1	2	2	2	2	3	4	3	4	2	2	4	3	3	4	4	4	4	4	3	4	4	4	4	4	2	26	24	9	.
252	0	2	1	1	1	7	1	5	2	2	0	0	14	1.6	1	.	2	4	1	1	1	1	1	1	1	4	1	1	4	4	1	4	3	3	3	3	4	4	3	3	4	4	4	4	4	.	34	10	.
253	0	3	1	1	1	1	0	.	2	2	0	0	34	2.03333	2	.	4	3	4	1	1	1	2	2	2	4	3	3	3	4	2	3	3	3	3	3	4	4	4	4	4	4	4	4	4	.	24	8	.
254	1	3	1	1	1	1	1	5	4	2	0	0	21	2.16667	1	3	1	3	3	1	1	1	1	1	1	4	1	1	4	3	1	4	3	3	3	3	4	4	1	1	4	4	3	3	3	30	35	16	0
255	0	1	2	1	1	1	0	.	2	2	0	0	4	1.16667	2	1	2	1	2	1	1	2	1	3	1	4	1	4	2	4	3	4	1	4	4	1	2	4	1	4	2	3	4	4	4	40	22	16	.
256	1	1	1	1	1	1	0	.	4	2	0	0	15	2.53333	1	2	1	.	2	1	4	4	1	4	.	4	3	4	3	4	1	2	3	4	4	3	4	4	2	2	3	3	3	3	4	.	23	16	1
257	1	2	1	1	1	1	1	3	2	4	0	0	26	2.06667	1	1	2	2	3	1	1	3	3	3	1	4	4	4	4	4	1	2	3	4	4	2	1	3	2	3	2	2	4	4	4	31	23	19	0
258	1	2	1	1	1	1	1	5	4	2	0	0	18	1.5	2	2	2	2	3	2	3	3	1	3	2	4	3	4	3	3	2	3	3	3	3	3	3	3	2	2	3	3	3	3	3	28	25	18	0
259	0	3	1	1	1	1	1	5	1	1	0	0	26	1.73333	2	4	4	2	2	2	2	1	.	.	1	4	4	3	2	3	2	4	1	1	3	4	4	4	4	4	1	2	4	4	4	.	.	13	.
260	0	2	1	1	1	1	1	5	4	3	0	0	3	1.2	3	3	4	3	3	4	2	4	4	4	1	4	4	4	4	4	4	4	1	2	4	4	4	4	4	4	4	4	4	4	4	21	16	8	.
261	0	1	1	1	1	1	0	.	2	2	9	0	9	1.3	2	2	2	2	3	1	1	1	1	2	1	4	4	4	4	4	3	4	1	2	4	3	4	4	4	4	4	4	4	4	4	31	25	8	.
262	0	2	1	1	1	1	0	.	2	2	1	1	8	2.13333	2	.	2	4	4	1	2	2	.	.	1	.	4	4	4	3	3	.	4	3	4	4	4	4	4	4	4	3	4	3	4	.	.	10	.
263	0	2	1	1	1	1	0	.	3	2	0	0	11	1.2	1	1	1	4	4	1	1	1	4	2	1	4	1	2	1	4	1	4	1	1	4	4	.	2	4	4	4	4	4	4	4	32	31	.	.
264	0	3	1	1	1	1	0	.	1	1	0	0	30	2.33333	1	1	2	1	2	1	1	2	.	.	1	4	2	2	1	2	1	4	.	.	4	3	4	4	4	4	3	2	4	3	2	.	.	12	.
265	0	1	2	1	1	1	1	5	2	2	9	0	18	1.56667	3	1	3	2	3	1	2	2	1	2	1	4	4	4	2	4	1	4	1	3	4	4	1	4	1	3	1	2	4	4	4	32	23	20	.
266	0	1	1	1	1	1	1	3	4	3	0	0	13	1.56667	1	1	4	1	2	1	1	2	4	4	1	3	2	2	3	4	1	4	1	1	3	4	4	4	4	4	2	3	.	3	3	32	30	.	.
267	0	2	2	1	1	1	1	5	2	2	1	1	38	2.36667	1	2	1	1	3	1	1	2	1	2	1	2	4	4	4	4	4	4	1	1	4	4	1	2	1	2	3	2	4	4	4	31	28	21	.
268	0	1	2	1	1	1	0	.	4	4	0	0	8	1.16667	3	3	4	2	1	3	3	3	2	2	2	4	3	4	3	4	2	3	3	4	4	3	3	3	3	3	3	3	3	3	3	25	22	16	.
269	0	1	2	1	1	1	0	.	4	3	0	0	6	1.43333	2	3	3	2	3	2	3	3	3	3	2	3	3	3	3	3	3	3	3	3	3	3	3	3	3	3	3	3	3	3	3	25	25	16	.
270	1	1	2	1	1	1	0	.	2	2	0	0	10	1.63333	2	3	3	3	3	2	3	3	3	3	2	3	2	3	3	3	3	3	3	3	3	3	3	3	2	3	3	3	3	3	3	25	25	17	1
271	1	2	1	1	1	6	0	.	4	2	0	0	4	1	2	4	4	3	4	.	2	4	3	2	2	4	2	3	.	3	3	.	.	3	3	3	.	.	3	3	3	3	.	.	3	.	22	.	1
272	1	3	1	1	1	1	0	.	2	3	0	0	23	2.03333	1	2	2	2	2	1	3	3	1	2	2	3	1	2	1	2	2	3	1	2	3	2	3	3	2	3	2	3	2	3	3	36	33	19	0
273	0	2	2	1	1	1	1	2	4	2	0	0	9	1.14815	4	4	4	4	4	4	4	4	4	4	4	4	4	4	4	4	4	4	4	4	4	4	4	4	4	4	4	4	4	4	4	11	12	8	.
274	0	2	2	1	1	1	1	3	4	2	0	0	14	1.3	1	2	2	2	3	1	2	2	2	2	1	4	3	3	2	4	2	3	2	4	4	2	3	3	3	4	3	4	3	4	4	33	25	13	.
275	0	2	2	1	1	1	1	2	4	2	0	0	5	1.16667	3	3	3	3	3	3	.	2	.	3	3	4	3	4	3	4	3	4	3	4	4	3	3	4	3	4	3	4	3	4	4	.	19	12	.
276	1	3	1	1	1	1	0	.	4	4	0	0	17	1.96552	2	.	3	2	3	1	1	2	2	3	1	3	1	1	1	3	1	3	2	3	2	1	1	3	1	3	2	3	2	3	3	.	31	22	0
277	1	2	1	1	1	7	1	5	4	3	0	0	3	2.93333	1	3	4	3	4	3	2	4	2	3	1	4	3	4	3	4	4	3	2	1	1	2	3	4	3	4	3	3	4	4	4	28	22	12	1
278	0	2	1	1	1	7	0	.	4	2	0	0	7	1.96667	2	3	4	3	4	2	2	4	2	4	2	4	2	3	3	4	4	3	2	4	4	3	4	4	4	4	4	4	4	4	4	28	15	8	.
279	0	3	1	1	1	7	0	.	2	4	0	0	10	1.26667	1	.	2	2	3	2	1	1	.	1	2	4	.	2	3	3	3	2	2	1	3	.	.	2	.	3	3	3	.	.	4	.	32	.	.
280	0	3	1	1	1	1	0	.	2	2	.	.	0	.	1	2	1	3	4	1	1	2	3	4	1	3	3	4	2	3	2	3	1	1	4	3	4	3	4	3	3	4	3	4	4	32	27	12	.
281	1	1	2	1	1	1	1	3	4	3	0	1	9	1.53333	1	.	2	2	1	2	2	3	3	3	3	4	3	4	2	3	3	3	1	1	4	3	2	3	3	3	3	4	3	4	4	.	27	15	0
282	1	1	2	1	1	1	1	3	4	3	0	1	9	1.53333	1	.	2	2	1	2	2	3	3	3	3	4	3	4	2	3	3	3	1	1	4	3	2	3	3	3	3	4	3	4	4	.	27	15	0
283	0	1	1	1	1	1	1	5	4	4	0	0	11	1.76667	2	3	3	3	4	1	3	3	4	4	3	4	3	4	3	4	3	3	3	4	3	3	3	4	3	4	4	4	4	4	4	23	18	10	.
284	1	2	2	1	1	1	0	.	4	4	0	1	44	3.46667	4	2	3	1	4	.	4	4	1	4	1	4	3	4	4	4	1	1	2	4	4	3	3	4	3	4	3	4	4	3	4	.	16	12	1
285	0	1	2	1	1	7	1	5	2	2	0	0	0	1.33333	2	2	3	3	3	1	3	3	2	3	3	4	3	4	3	4	3	4	2	4	3	3	4	4	3	4	3	4	3	4	3	26	21	11	.
286	0	3	1	1	1	7	0	.	2	2	0	0	9	1.5	1	2	2	3	4	2	1	3	3	3	3	4	1	3	3	4	4	3	2	4	4	4	4	4	3	4	3	4	3	4	3	28	21	11	.
287	1	2	2	1	1	1	0	.	4	3	0	0	42	.	2	3	3	1	3	1	2	2	2	1	3	1	1	2	1	1	4	1	1	4	4	1	1	4	1	4	1	4	1	4	2	38	31	20	1
288	0	2	1	3	6	1	0	.	4	2	0	0	3	1	2	3	3	4	4	2	2	2	3	4	4	4	2	1	.	.	4	4	.	.	3	3	4	4	.	.	4	4	4	4	4	.	.	.	.
289	0	2	2	1	2	1	0	.	4	3	0	0	13	1.6	1	3	3	3	3	1	2	2	2	2	1	3	3	3	1	3	3	3	3	3	3	3	3	3	3	3	3	3	3	3	3	30	28	16	.
290	0	3	2	1	1	1	0	.	4	2	0	0	12	1.83333	2	2	2	3	3	2	3	3	3	3	3	3	3	3	3	3	3	3	3	3	3	3	.	.	.	.	3	3	3	3	3	24	26	.	.
291	0	3	2	1	6	2	1	5	4	2	0	0	10	1.46667	1	4	4	.	4	1	4	4	1	1	4	1	3	3	3	3	4	1	3	3	4	4	3	4	4	4	4	4	3	4	4	.	24	10	.
292	0	3	2	4	6	2	1	3	4	2	1	.	13	.	3	1	1	1	1	1	1	1	1	3	1	3	1	1	.	.	1	3	.	.	4	1	1	2	3	3	2	2	1	1	3	.	.	25	.
293	1	1	2	1	1	1	1	2	4	2	0	0	12	1.23333	2	3	2	.	3	.	.	3	.	3	.	3	.	3	.	3	3	.	.	3	3	.	.	3	.	3	.	3	.	3	3	.	26	.	0
294	0	3	2	3	6	3	0	.	4	2	0	0	10	.	2	2	2	3	3	2	3	2	.	.	4	4	4	2	.	.	4	4	.	.	4	4	1	1	.	.	1	1	4	4	4	.	.	.	.
295	0	2	2	10	6	3	0	.	2	2	.	.	0	1	3	2	3	3	3	3	3	3	3	3	3	3	3	3	3	3	3	3	3	3	3	3	3	3	3	3	3	3	3	3	3	23	24	16	.
296	1	2	1	1	1	1	0	.	4	3	0	0	28	2.8	2	3	3	2	2	2	2	2	2	2	2	3	3	3	2	2	2	3	2	2	3	3	3	3	3	4	3	3	2	4	3	29	31	15	0
297	1	1	1	1	1	1	0	.	1	3	0	0	26	1	1	3	3	3	3	1	3	3	2	2	2	3	4	4	4	4	2	3	4	4	4	4	3	3	4	4	4	4	4	4	2	22	25	10	1
298	0	1	1	1	1	1	0	.	1	4	0	0	11	1.26667	1	.	3	.	1	2	.	2	2	1	3	1	1	2	.	1	4	.	.	1	4	3	3	4	3	4	3	4	.	4	2	.	37	.	.
299	0	1	1	1	1	1	0	.	4	2	0	0	3	1.17241	2	3	4	3	4	2	.	2	2	1	.	4	3	4	3	4	3	3	3	4	3	3	3	4	3	4	3	4	3	3	4	.	21	13	.
300	0	1	2	1	1	1	1	3	2	3	0	0	12	1	2	.	4	2	4	1	2	4	3	4	1	4	2	4	2	4	4	1	1	4	4	2	2	4	2	4	2	4	1	4	3	.	15	17	.
301	0	3	1	1	1	1	0	.	4	4	0	0	5	1.33333	2	3	3	3	3	2	2	2	3	3	3	3	3	3	3	3	3	3	3	3	3	3	3	3	3	3	3	3	3	3	3	24	26	16	.
302	1	1	1	1	1	1	0	.	2	4	0	0	11	1	2	2	2	.	.	2	.	3	2	2	2	3	3	3	3	3	2	3	3	3	3	3	3	3	3	3	3	3	3	3	2	.	.	16	1
303	0	1	1	1	1	1	1	5	2	4	0	0	12	1	1	4	4	2	2	1	1	3	3	4	1	2	1	4	1	4	3	1	1	1	4	2	2	3	2	4	2	3	2	4	3	37	25	18	.
304	0	2	1	1	1	1	0	.	3	3	0	0	14	2.13333	2	.	3	2	3	1	2	3	2	3	3	3	2	3	2	3	3	2	2	3	3	2	4	3	3	3	2	3	.	3	3	.	25	.	.
305	0	1	2	1	1	1	0	.	2	3	0	0	5	2.26667	2	3	4	3	4	2	2	2	3	3	3	3	3	3	3	3	3	3	3	3	3	3	3	3	3	3	2	2	2	3	4	24	23	19	.
306	1	1	1	1	1	1	0	.	3	3	0	0	6	1.03333	3	.	2	2	3	2	.	2	2	3	2	3	3	3	2	3	3	.	2	3	3	2	2	3	.	3	2	3	.	.	3	.	26	.	0
307	1	1	1	1	1	1	1	5	2	3	0	0	15	1.06667	2	3	4	2	4	2	2	4	1	2	1	4	2	4	1	4	4	2	2	4	4	1	3	3	3	3	2	4	2	4	3	36	17	16	0
308	0	1	2	1	1	1	1	2	4	1	0	0	3	1	2	.	3	2	3	2	.	3	2	3	2	3	2	3	.	3	4	2	2	3	4	2	3	3	3	3	2	3	.	3	3	.	23	.	.
309	1	3	1	1	1	1	0	.	1	3	0	0	17	1.26667	2	.	3	3	3	.	3	3	.	2	3	4	2	2	.	.	3	3	3	3	3	3	3	3	.	3	3	3	3	3	2	.	.	.	0
310	1	2	2	1	1	1	1	5	3	4	0	0	9	1	3	1	3	1	3	1	1	3	2	3	1	4	2	4	2	3	3	1	1	4	4	2	1	4	2	4	1	4	1	4	4	40	19	19	0
311	1	1	2	1	1	1	1	2	2	4	0	0	13	1.56667	3	3	3	2	3	2	2	3	3	2	3	4	2	4	3	3	3	3	1	4	4	2	.	.	.	3	3	4	.	4	4	29	20	.	1
312	0	3	1	1	1	1	0	.	1	3	0	0	7	1.06667	2	2	2	2	2	2	2	2	2	2	2	4	2	2	3	3	2	3	3	3	3	2	.	3	3	3	3	3	.	.	3	30	30	.	.
313	1	3	1	1	1	1	1	5	2	2	0	0	9	1.33333	3	2	3	3	4	2	3	3	.	3	3	4	.	4	2	3	3	3	3	3	4	.	3	4	3	4	3	4	3	4	4	.	19	12	0
314	0	3	1	1	1	6	1	3	2	2	1	0	20	1.26667	2	3	3	2	2	2	2	2	3	3	2	3	3	3	2	2	2	3	3	3	3	3	2	2	2	2	2	2	2	2	3	27	29	24	.
315	1	3	1	1	1	1	0	.	2	3	0	0	15	1.4	1	3	1	2	1	3	1	1	4	1	1	4	4	4	2	2	4	4	2	2	4	4	4	4	4	4	4	4	2	2	3	25	32	12	0
316	1	1	1	1	1	1	1	5	4	4	0	0	26	2.76667	2	3	4	3	4	2	2	4	2	1	2	4	2	4	2	4	4	2	2	4	3	3	2	3	4	4	1	4	1	1	4	30	18	20	0
317	1	1	2	1	2	1	1	1	4	2	1	1	51	3.8	1	1	4	1	1	1	1	1	1	4	1	4	1	4	1	4	4	1	1	4	4	1	1	4	1	1	1	4	1	1	4	44	21	26	0
318	0	3	1	1	1	1	0	.	3	3	0	0	35	2.06667	3	3	4	3	3	2	3	3	3	3	3	4	4	4	4	4	4	4	4	1	4	4	4	4	3	4	4	4	2	2	4	18	19	13	.
319	0	1	2	1	1	1	1	5	4	2	0	0	6	1	1	3	3	1	1	1	3	3	3	3	3	3	3	3	3	3	3	3	3	3	3	3	4	4	3	3	3	3	3	3	3	26	28	14	.
320	0	2	2	1	2	1	0	.	4	2	0	0	9	1.36667	1	3	3	3	3	1	1	2	1	3	3	4	.	.	1	1	4	1	1	4	4	4	4	4	4	4	4	4	3	3	3	.	.	10	.
321	0	1	2	1	1	1	1	1	4	2	0	0	0	1.06667	1	2	2	4	3	1	4	4	1	4	4	4	4	4	4	4	4	4	4	4	4	4	4	4	4	4	4	4	1	1	4	19	18	14	.
322	1	2	1	1	1	1	1	5	2	2	0	0	10	3.2	1	4	4	4	4	1	4	4	3	3	4	4	4	4	4	4	4	4	4	4	4	4	4	4	4	4	4	4	1	1	4	15	16	14	1
323	0	1	1	1	1	1	0	.	1	2	0	0	27	2.3	4	4	4	4	4	4	4	4	3	3	4	4	4	4	4	4	4	4	4	4	4	4	4	4	4	4	4	4	4	4	1	12	16	8	.
324	0	2	1	1	2	1	1	3	4	2	0	0	4	1.06667	1	2	2	2	1	2	4	4	1	1	1	2	4	4	1	1	1	2	.	4	1	1	1	1	.	2	.	.	1	1	1	.	37	.	.
325	1	3	1	1	1	1	0	.	1	3	1	1	57	3.46667	1	2	4	2	3	1	3	3	3	3	3	4	3	3	3	4	3	3	3	3	3	3	1	4	3	3	3	3	1	3	3	26	23	19	0
326	0	2	1	1	1	1	0	.	4	2	0	0	3	1.96667	1	4	4	4	4	1	4	4	4	4	4	4	4	4	4	4	4	4	4	4	4	4	4	4	4	4	1	1	.	.	4	14	15	.	.
327	0	1	2	1	1	1	1	2	4	2	0	0	1	1.73333	4	1	4	1	4	1	1	4	3	3	1	4	4	4	4	4	4	4	1	4	4	4	1	4	1	4	1	4	.	4	3	30	14	.	.
328	0	2	2	1	1	1	1	5	4	1	0	0	1	1	4	3	3	2	2	2	1	1	1	1	4	4	4	4	4	4	4	4	4	4	4	4	4	4	4	4	4	4	1	1	4	22	21	14	.
329	0	3	1	1	1	1	1	3	1	3	0	0	16	1.1	2	3	3	3	3	3	3	1	1	2	2	4	2	2	2	1	4	3	2	1	4	4	1	2	2	2	2	4	4	4	4	27	29	19	.
330	0	2	1	1	1	1	1	.	4	2	0	0	39	2.93333	1	2	3	3	3	1	3	1	2	3	2	3	4	4	3	3	3	3	3	4	4	4	4	4	4	4	4	4	1	1	4	25	24	14	.
331	0	1	2	1	1	1	0	.	4	2	0	0	7	1.36667	4	3	4	3	4	3	.	2	.	4	3	4	2	2	3	4	4	3	3	4	4	3	4	4	4	4	4	4	1	1	4	.	16	14	.
332	0	2	1	1	1	1	0	.	1	2	0	0	3	1.13333	4	4	4	4	4	4	4	4	1	1	1	4	4	4	4	4	4	4	4	4	4	4	1	2	4	4	4	4	1	1	4	17	15	19	.
333	1	3	1	1	1	1	0	.	4	3	0	0	17	1.56667	2	3	3	3	3	2	3	3	3	3	3	3	3	3	2	3	3	3	3	3	4	4	4	4	4	4	4	4	4	4	4	23	23	8	1
334	0	1	2	1	1	1	1	5	4	2	0	0	13	1.2	3	3	3	3	3	3	3	3	3	3	3	3	3	3	3	3	3	3	3	3	3	3	3	3	3	3	3	3	3	3	3	22	24	16	.
335	0	2	1	1	1	1	0	.	4	2	0	0	0	1.16667	2	3	3	3	3	2	2	2	3	3	3	3	3	3	3	3	3	3	3	3	3	3	3	3	3	3	3	3	3	3	3	24	26	16	.
336	1	2	1	1	1	1	1	5	4	3	1	0	32	1.4	2	3	3	3	3	2	3	3	3	3	3	4	.	.	3	4	3	3	3	4	4	4	4	4	4	4	4	4	4	4	4	.	.	8	1
337	0	2	1	1	1	6	1	5	4	2	0	0	6	1.13333	1	3	3	3	3	1	2	2	3	3	3	3	3	3	3	3	3	3	3	3	3	3	2	2	3	3	3	3	2	2	3	25	27	20	.
338	1	1	2	1	1	7	0	.	1	2	0	0	54	1.9	2	3	3	3	3	2	3	3	3	3	3	3	3	3	3	3	3	3	3	3	3	3	4	4	4	4	4	4	4	4	4	23	24	8	1
339	0	1	1	1	1	1	1	3	2	2	0	0	0	1.03333	.	3	3	.	.	.	.	.	3	3	3	3	3	3	.	.	3	3	3	3	3	3	3	3	3	3	3	3	3	3	3	.	.	16	.
340	1	1	2	1	1	7	1	5	4	3	0	0	0	1.03333	2	.	.	2	2	2	3	3	3	3	3	3	2	2	3	3	3	3	3	3	3	3	3	3	3	3	3	3	3	3	3	.	.	16	0
341	1	2	1	1	2	1	0	.	4	2	0	0	0	1.13333	2	3	3	3	3	2	2	2	2	2	3	3	3	3	2	2	3	3	3	3	3	3	4	4	4	4	3	3	3	3	2	26	29	12	0
342	1	2	2	1	1	1	1	5	4	2	0	0	29	1.26667	3	2	3	2	3	2	2	2	2	3	2	2	2	4	2	4	3	2	2	3	4	2	2	3	2	2	2	2	2	2	4	33	22	23	0
343	0	1	2	1	1	1	0	.	2	3	0	0	27	1.26667	3	3	3	2	2	3	3	3	3	3	3	3	3	3	3	3	3	3	3	3	3	3	3	3	3	3	3	3	3	3	3	23	25	16	.
344	1	1	1	1	1	1	1	5	4	2	1	0	17	2.23333	3	2	3	2	2	.	3	3	3	3	3	3	3	3	2	2	3	3	2	2	3	2	4	4	4	4	4	4	4	4	4	.	26	8	0
345	1	1	2	1	2	1	0	.	2	2	0	0	56	1.93333	2	3	3	3	3	2	2	2	3	3	3	3	3	3	3	3	3	3	3	3	3	3	3	3	3	3	3	3	3	3	2	24	27	16	1
346	1	3	1	1	1	1	1	1	4	3	0	0	33	1.63333	2	3	3	3	3	2	2	2	3	3	3	3	3	3	3	3	3	3	3	3	3	3	3	3	3	3	3	3	3	3	3	24	26	16	1
347	0	2	1	1	1	7	1	3	3	2	0	0	31	1.2	2	3	3	3	3	2	3	3	3	3	3	3	3	3	2	2	3	3	3	3	3	3	3	3	2	2	3	3	3	3	3	24	26	18	.
348	1	2	1	1	2	1	1	3	2	2	0	0	44	1.66667	3	3	3	3	3	3	2	2	3	3	3	3	3	3	3	3	3	3	3	3	3	3	3	4	3	4	3	4	3	4	4	23	24	12	1
349	0	1	2	1	1	1	1	2	2	2	0	0	12	1.03333	1	3	2	1	1	2	2	3	2	3	4	3	2	3	2	3	2	2	2	3	2	3	1	2	2	2	3	3	3	3	3	30	31	21	.
350	0	3	1	1	1	1	0	.	1	4	0	0	18	1.56667	1	1	1	3	3	1	2	2	.	.	3	3	2	2	4	4	3	3	4	4	4	4	3	3	4	4	4	4	4	4	4	.	.	10	.
351	1	3	1	1	1	1	0	.	1	3	0	0	17	2.83333	2	2	2	2	2	2	1	1	3	3	2	4	4	4	2	2	2	4	2	2	4	4	3	3	3	3	3	3	3	3	3	27	29	16	1
352	1	3	1	1	1	1	0	.	2	3	1	0	46	2.96667	2	2	3	.	.	1	2	1	3	3	1	4	2	1	1	1	1	4	1	1	4	4	4	4	4	4	3	4	3	4	4	.	.	10	0
353	1	3	1	1	1	1	0	.	2	3	1	0	46	2.96667	2	2	3	.	.	1	2	1	3	3	1	4	2	1	1	1	1	4	1	1	4	4	4	4	4	4	3	4	3	4	4	.	.	10	0
354	1	3	1	1	1	6	1	5	1	2	0	0	22	1.9	2	3	3	2	2	2	2	1	3	4	3	4	2	1	2	1	4	3	2	4	4	3	3	4	3	4	.	2	3	4	4	28	26	.	0
355	0	2	1	1	1	1	0	.	1	3	0	1	54	3.4	3	3	3	2	4	2	1	1	1	4	2	4	2	3	2	4	4	1	1	2	4	2	2	4	1	4	2	4	2	2	4	36	20	19	.
356	0	1	1	1	1	1	0	.	4	2	0	0	2	1.13333	3	3	3	2	2	3	3	3	3	3	3	4	3	3	3	3	3	3	3	3	3	3	3	3	3	3	3	3	3	3	3	23	24	16	.
357	0	2	1	1	1	1	0	.	2	3	0	0	5	1.26667	1	4	2	2	3	1	4	2	2	2	2	3	1	1	3	3	2	3	4	4	3	3	4	4	3	3	3	3	3	3	3	26	31	14	.
358	0	2	2	1	1	1	1	5	4	3	0	0	0	1	2	3	3	4	4	2	2	2	3	3	4	4	4	4	1	1	4	4	4	4	4	4	4	4	4	4	3	3	1	1	3	20	22	16	.
359	1	3	1	1	1	1	1	5	4	1	1	0	2	1.1	2	3	3	3	3	2	2	2	2	2	3	3	3	3	3	3	3	3	3	3	3	3	3	3	3	3	3	3	3	3	4	25	26	16	0
360	0	3	1	1	1	1	0	.	2	2	0	0	6	1	1	2	2	4	4	1	1	1	4	4	4	4	2	2	4	4	4	4	4	4	4	4	1	1	4	4	4	4	4	4	2	21	24	14	.
361	1	3	1	1	1	1	0	.	2	2	0	0	17	1.26667	1	1	1	4	4	1	2	2	1	1	4	3	2	2	1	1	4	3	1	1	3	3	3	3	3	3	3	3	4	3	1	32	36	15	1
362	0	1	2	1	1	1	0	.	4	3	0	0	5	1	1	3	3	4	4	1	3	3	2	2	3	4	4	4	4	4	3	4	4	4	4	4	4	4	4	4	4	4	1	1	1	19	23	14	.
363	0	1	1	1	1	1	0	.	4	3	9	0	12	.	2	2	2	4	4	2	3	3	4	4	4	4	4	4	4	4	4	4	4	4	4	4	3	3	3	3	3	3	3	3	3	16	18	16	.
364	1	2	2	1	1	2	1	4	4	2	0	0	7	.	1	1	1	1	1	1	.	.	.	.	.	.	.	.	3	3	.	.	.	3	3	3	3	3	.	.	.	.	.	.	4	.	.	.	0
365	0	1	1	1	1	1	1	5	2	3	0	0	22	2.13333	2	2	2	4	4	2	3	3	1	1	3	4	3	3	3	3	3	4	3	3	4	4	4	4	4	4	4	4	4	4	4	23	24	8	.
366	0	3	1	1	1	1	0	.	2	2	0	0	3	1.33333	3	3	3	4	4	3	3	3	3	3	3	3	4	4	3	3	3	3	4	4	4	4	4	4	4	4	4	4	4	4	3	18	20	8	.
367	1	1	1	1	1	1	0	.	3	4	0	0	9	1.3	.	.	.	.	.	2	.	.	.	.	.	.	.	.	.	.	.	.	.	.	.	.	.	3	4	3	.	.	.	.	4	.	.	.	0
368	1	1	1	1	1	1	1	5	1	3	0	0	47	3.7	2	2	2	2	2	.	.	3	2	2	2	2	2	2	2	2	3	2	1	2	4	3	2	2	.	2	2	2	.	4	4	.	30	.	0
369	0	1	1	1	1	1	0	.	1	3	0	0	7	1	2	3	3	3	3	2	3	3	.	.	2	4	3	3	1	1	2	4	2	2	3	3	3	3	3	3	4	4	4	4	3	.	.	12	.
370	0	1	1	1	1	1	0	.	1	4	0	0	18	1.26667	2	1	1	2	2	2	2	2	1	1	1	4	3	3	2	2	1	3	.	4	4	3	4	4	4	4	3	4	2	2	4	.	30	13	.
371	0	2	1	1	1	1	0	.	2	4	0	0	18	1.9	2	3	2	3	3	2	3	2	3	3	3	4	3	2	2	2	3	3	3	4	4	3	4	4	4	4	.	.	.	2	2	24	27	.	.
372	1	3	1	1	1	1	0	.	2	3	0	0	8	1.06667	2	2	2	2	2	2	3	3	4	4	3	4	4	4	2	2	3	4	2	2	4	4	4	4	4	4	4	4	4	4	4	23	24	8	0
373	1	2	2	1	1	1	0	.	1	3	0	0	56	3.76667	3	2	2	2	4	2	4	4	1	3	2	4	3	4	3	4	4	3	3	4	4	4	4	4	2	4	.	4	4	4	4	26	16	.	1
374	0	1	1	1	1	1	0	.	4	4	0	0	4	1	2	4	4	2	2	2	2	2	1	1	3	4	4	4	4	4	3	4	4	4	4	4	4	4	4	4	4	4	4	4	2	21	24	8	.
375	0	1	2	1	1	1	0	.	4	3	1	1	35	2.6	3	2	4	2	4	2	2	3	.	2	2	2	2	3	1	4	4	2	1	4	4	2	1	4	.	3	1	4	3	3	3	.	20	.	.
376	0	2	1	1	1	1	0	.	3	3	0	0	20	1.7	2	2	2	3	4	2	2	2	.	4	2	4	2	4	1	4	1	2	1	4	4	.	3	4	3	4	4	4	.	4	4	.	21	.	.
377	0	2	1	1	1	1	1	5	2	3	0	0	33	2.1	3	3	4	3	4	2	3	4	.	4	3	4	3	4	2	4	3	3	3	4	4	3	3	4	2	4	3	4	3	4	3	.	15	13	.
378	0	1	1	1	1	1	1	5	2	2	0	0	7	1	3	.	.	3	3	3	3	3	3	3	3	4	4	4	3	3	3	4	4	4	4	4	4	4	4	4	4	4	4	4	4	.	.	8	.
379	1	1	2	1	1	1	0	.	4	2	1	0	54	3.36667	3	2	4	2	4	2	.	4	2	4	1	4	3	4	2	4	3	2	1	4	.	2	4	4	3	4	3	4	4	4	4	.	.	10	1
380	1	1	1	1	1	1	0	.	4	3	0	0	8	1	2	4	4	3	3	2	4	4	4	4	3	2	4	4	2	2	3	2	3	3	3	3	3	3	4	4	4	4	4	4	3	21	23	10	1
381	1	3	1	1	1	1	0	.	2	3	1	1	48	3.76667	2	2	2	2	2	2	2	2	1	1	2	4	2	2	2	1	4	4	1	2	4	3	3	4	3	4	3	4	3	4	4	32	30	12	0
382	1	1	1	1	1	1	0	.	2	3	0	0	36	2.2	2	.	3	2	2	2	2	2	.	4	2	1	2	1	2	4	1	2	2	4	4	3	3	4	3	4	3	4	2	3	4	.	28	14	0
383	1	1	2	1	1	1	0	.	4	2	0	0	6	1.10345	1	.	4	.	3	1	2	1	.	3	1	4	3	4	3	3	2	3	3	3	4	3	3	3	3	4	3	3	4	4	3	.	25	13	0
384	1	1	1	1	1	1	0	.	2	3	0	0	21	2.3	3	3	4	3	4	.	3	4	4	4	3	4	4	4	4	4	4	.	3	4	4	4	4	4	3	4	3	4	3	3	4	.	13	12	0
385	0	1	2	1	1	1	0	.	1	3	0	0	6	1.2	3	.	2	.	4	2	3	3	3	4	3	4	3	4	3	4	4	3	.	4	4	4	3	3	1	4	2	4	4	4	4	.	16	15	.
386	0	1	2	1	1	1	0	.	4	2	0	0	15	2.2	2	3	3	3	3	2	2	2	3	3	3	3	3	3	3	3	3	3	3	3	3	3	3	3	3	3	3	3	3	3	4	24	25	16	.
387	1	1	1	1	1	1	0	.	2	3	1	0	12	1.5	2	1	4	3	4	1	.	4	4	4	.	4	3	4	3	4	4	1	.	4	4	3	.	4	.	4	4	4	4	4	4	.	14	.	0
388	1	2	1	1	1	6	1	3	2	3	0	0	6	1.06897	2	2	2	3	3	.	2	3	2	3	3	4	3	4	3	3	3	3	3	4	4	3	3	3	3	3	3	3	3	4	4	.	21	15	0
389	0	1	2	1	1	1	1	5	3	2	1	1	13	1.66667	2	2	2	.	4	1	4	4	3	3	3	4	2	2	3	4	3	3	4	4	4	3	3	4	4	4	3	3	4	4	4	.	20	11	.
390	1	1	1	1	1	1	0	.	2	2	0	0	40	1.2	2	3	3	2	2	2	2	3	3	2	3	3	3	3	3	3	3	3	2	3	3	3	3	3	3	3	3	3	3	3	2	26	28	16	1
391	1	2	2	1	1	1	1	5	4	2	0	0	6	1.3	3	3	3	3	3	2	3	3	3	3	3	3	3	3	3	3	3	3	3	3	3	3	3	3	3	3	3	3	3	3	2	23	25	16	1
392	1	2	2	1	1	1	1	5	4	2	0	0	6	1.3	3	3	3	3	3	2	3	3	3	3	3	3	3	3	3	3	3	3	3	3	3	3	3	3	3	3	3	3	3	3	2	23	25	16	1
393	0	1	2	1	1	1	0	.	2	2	0	0	15	1.2	1	2	2	2	2	1	2	2	2	2	2	3	3	3	2	3	3	3	3	3	3	3	3	3	3	2	3	3	3	3	2	30	31	17	.
394	0	1	2	1	1	1	1	5	4	1	0	0	1	1.53333	1	4	4	1	4	1	1	4	1	4	1	4	1	4	1	4	4	4	1	4	4	4	3	3	1	3	1	4	1	1	4	35	15	23	.
395	0	3	1	1	1	1	0	.	1	2	0	0	42	.	1	1	1	1	1	1	1	1	1	1	1	1	1	1	1	1	1	3	1	1	1	1	4	4	4	4	4	4	1	1	4	42	45	14	.
396	1	1	2	1	1	1	1	5	2	2	1	0	20	1.43333	1	3	3	3	3	1	1	3	1	4	1	3	1	4	1	4	1	3	1	4	4	1	3	4	1	1	1	4	1	4	4	38	22	21	0
397	0	1	1	1	1	1	0	.	4	3	0	0	8	1.33333	.	3	3	3	3	.	4	4	.	.	4	.	4	4	4	4	4	.	.	4	4	4	.	.	.	.	.	.	.	.	4	.	.	.	.
398	1	1	2	1	1	1	0	.	2	3	0	0	12	3.03333	2	.	.	3	3	2	3	3	3	3	3	3	3	3	3	3	3	3	3	3	3	3	3	3	3	3	3	3	3	3	2	.	.	16	1
399	1	3	1	1	1	1	0	.	2	2	0	0	8	1.2	2	3	3	3	3	1	3	3	2	2	4	4	1	1	4	4	4	4	3	3	4	4	4	4	4	4	4	4	4	4	4	23	23	8	0
400	0	3	1	1	1	1	0	.	2	4	0	0	30	2.72414	2	2	2	3	3	2	3	3	.	3	3	3	3	3	3	3	4	3	4	4	4	4	4	4	3	3	3	3	2	2	4	.	22	16	.
401	0	3	1	1	1	1	0	.	2	4	0	0	30	2.72414	2	2	2	3	3	2	3	3	.	3	3	3	3	3	3	3	4	3	4	4	4	4	4	4	3	3	3	3	2	2	4	.	22	16	.
402	0	3	1	1	1	1	0	.	4	3	0	0	5	1.06667	2	2	2	2	2	2	2	2	2	2	3	4	3	3	3	4	3	4	3	3	4	3	4	4	3	3	4	4	.	.	4	26	25	.	.
403	1	1	1	1	1	1	1	5	3	1	0	0	30	1.4	2	4	4	4	4	2	2	1	4	4	4	4	1	1	2	2	4	4	1	2	2	2	4	4	4	4	4	4	2	2	4	25	26	12	0
404	0	2	1	1	1	.	0	.	2	2	0	0	16	1.6	2	2	3	3	3	2	2	2	3	3	3	4	3	4	3	4	3	3	4	4	4	4	4	4	4	4	4	4	4	4	3	23	21	8	.
405	0	1	1	1	1	1	0	.	4	3	0	0	0	.	2	2	2	2	2	2	2	2	2	2	2	3	2	3	2	3	2	2	2	2	3	2	.	3	3	3	2	2	3	3	3	33	31	.	.
406	0	3	1	1	1	1	0	.	2	3	0	0	12	1	1	1	1	1	1	1	1	1	1	1	1	4	2	4	1	1	1	3	1	1	3	3	3	3	3	3	3	4	1	1	4	39	37	19	.
407	1	2	1	1	1	1	0	.	2	2	0	0	12	1.03333	2	1	2	2	2	2	2	2	2	2	2	4	4	4	4	4	2	3	4	4	4	4	4	4	4	4	4	4	4	4	4	25	24	8	1
408	1	2	1	1	1	1	0	.	1	3	0	0	14	1.86667	2	3	3	3	4	2	2	2	2	2	4	4	4	3	4	4	4	4	4	4	4	3	3	4	3	4	4	4	4	3	3	20	21	11	0
409	0	3	1	1	1	1	0	.	2	1	0	0	12	1	1	1	1	1	1	1	3	3	1	1	1	4	3	3	2	2	3	4	2	1	3	3	3	3	3	3	3	3	3	3	4	33	33	16	.
410	0	1	1	1	1	1	0	.	3	3	1	1	15	2.03333	2	.	2	3	3	2	3	4	3	3	3	3	2	2	3	3	4	3	3	3	3	3	3	3	3	4	3	3	3	3	3	.	25	15	.
411	1	3	2	1	1	1	1	2	2	1	0	0	28	1.43333	2	2	3	2	3	2	3	4	2	4	3	3	4	4	3	4	4	3	2	4	4	3	3	3	3	3	2	2	2	1	4	26	17	21	0
412	0	2	1	1	1	1	0	.	2	2	9	0	25	1.56667	1	2	2	2	3	1	2	3	2	2	1	3	1	3	2	3	3	2	1	3	3	1	3	3	3	3	3	3	2	2	4	38	27	18	.
413	0	1	1	1	1	1	0	.	2	4	9	0	5	.	2	2	2	2	2	2	2	2	3	3	2	3	3	3	3	3	2	3	2	2	2	2	3	3	3	3	2	2	3	3	3	29	31	18	.
414	1	1	2	1	1	1	0	.	2	3	0	0	6	1.53333	3	2	2	2	3	2	2	3	2	3	2	2	3	3	2	3	3	.	2	3	3	2	2	3	2	2	.	3	.	3	3	.	26	.	1
415	0	3	1	1	1	7	0	.	1	3	.	.	0	.	2	.	3	2	2	2	2	2	2	2	2	3	2	2	3	3	3	3	2	2	3	3	3	3	3	3	3	3	3	3	2	.	31	16	.
416	0	1	1	1	1	1	0	.	2	2	9	9	4	2.48276	2	2	2	2	2	2	.	.	.	.	3	.	2	2	3	3	3	.	3	3	3	3	3	3	3	3	3	3	3	3	3	.	.	16	.
417	1	1	2	1	1	7	0	.	2	3	0	0	8	1	2	.	2	2	2	2	2	2	2	2	2	3	2	3	2	2	2	3	2	2	3	3	3	3	3	3	3	3	3	3	3	.	32	16	0
418	1	1	2	1	1	7	0	.	2	3	0	0	8	1	2	.	2	2	2	2	2	2	2	2	2	3	2	3	2	2	2	3	2	2	3	3	3	3	3	3	3	3	3	3	3	.	32	16	0
419	0	1	1	1	1	7	0	.	2	2	0	0	17	2.06667	1	3	2	2	2	1	1	1	1	1	1	4	4	4	4	4	1	4	4	4	4	4	4	4	4	4	4	4	4	4	4	26	28	8	.
420	0	1	1	1	1	1	0	.	2	3	0	1	17	1.73333	2	2	3	1	3	1	3	3	2	3	2	4	3	4	2	2	2	3	2	3	2	2	4	4	3	3	3	3	4	4	2	32	27	12	.
421	1	1	1	1	1	7	1	3	2	3	0	0	27	1.86667	1	1	1	3	3	1	3	3	3	3	3	2	4	4	2	2	3	2	4	4	3	3	4	4	4	4	4	4	4	4	4	26	27	8	0
422	0	3	1	1	1	6	0	.	4	2	0	0	6	1	1	1	1	3	3	1	4	4	1	1	1	3	1	1	4	4	1	3	1	1	4	4	4	4	2	2	3	3	4	4	1	31	35	14	.
423	1	1	2	1	1	7	0	.	4	3	1	0	10	2.36667	1	1	1	1	1	1	1	1	1	1	1	4	1	4	1	3	1	4	4	4	3	1	4	4	4	4	4	4	4	4	4	38	32	8	0
424	1	2	1	1	1	1	0	.	2	2	1	0	8	1.26667	2	4	3	.	3	1	2	3	3	3	1	4	4	4	4	4	1	4	4	4	4	4	4	4	4	4	4	4	4	4	4	.	21	8	0
425	0	3	1	1	1	7	0	.	1	3	0	0	15	1.53333	1	1	1	1	1	1	.	.	1	1	1	3	1	1	.	.	1	1	4	4	4	4	.	.	4	4	4	4	4	4	1	.	.	.	.
426	1	1	2	1	1	1	0	.	2	2	1	0	23	1.96667	2	3	3	2	3	2	3	3	2	3	2	3	2	3	2	3	3	3	2	3	3	3	2	3	3	3	3	3	3	3	3	29	25	17	0
427	1	1	2	1	1	1	1	2	2	2	0	0	13	1.1	3	2	3	2	2	1	2	2	3	2	3	3	3	3	3	3	3	3	2	3	3	3	3	3	3	3	3	3	3	3	3	28	27	16	1
428	0	1	2	1	1	1	0	.	1	2	0	0	13	1.2	3	2	2	3	3	3	2	3	3	3	3	3	3	3	3	3	3	3	3	3	3	3	3	3	3	3	3	3	3	3	2	24	26	16	.
429	1	3	1	1	1	1	0	.	2	2	0	0	12	1	4	4	4	4	4	4	4	4	4	4	4	4	4	4	4	4	4	4	4	4	4	4	4	4	4	4	4	4	4	4	4	11	12	8	0
430	1	3	1	1	1	1	0	.	2	2	0	0	18	1.03333	1	4	4	4	4	1	4	4	4	4	4	4	4	4	4	4	4	4	4	4	4	4	4	4	4	4	4	4	4	4	4	14	15	8	1
431	1	2	1	1	1	1	1	.	2	3	1	0	12	1.03333	4	4	4	4	4	4	4	4	4	4	4	4	4	4	4	4	4	4	4	4	4	4	4	4	4	4	4	4	4	4	4	11	12	8	1
432	0	2	1	1	1	1	0	.	2	2	0	0	13	1.03333	4	4	4	4	4	4	4	4	4	4	4	4	4	4	4	4	4	4	4	4	4	4	4	4	4	4	4	4	4	4	4	11	12	8	.
433	0	2	1	1	1	1	0	.	2	2	0	0	12	1.06667	4	4	4	4	4	4	4	4	4	4	4	4	4	4	4	4	4	4	4	4	4	4	4	4	4	4	4	4	4	4	4	11	12	8	.
434	0	1	1	1	1	7	1	3	4	4	0	0	12	1	4	4	4	4	4	4	4	4	4	4	4	4	4	4	4	4	4	4	4	4	4	4	4	4	4	4	4	4	4	4	.	11	.	8	.
435	0	2	1	1	1	1	0	.	2	2	0	0	0	1.1	2	.	3	.	3	2	2	3	.	3	3	3	3	3	3	3	3	.	2	3	3	2	3	3	3	4	.	4	.	3	3	.	25	.	.
436	1	3	1	1	1	1	0	.	1	2	0	0	26	1.5	1	2	2	2	2	1	1	1	3	2	2	1	1	1	2	2	3	2	2	1	2	2	3	3	3	3	3	3	3	3	2	35	40	16	0
437	0	1	1	1	1	7	1	5	3	3	0	0	15	1.13333	2	3	3	3	3	2	2	3	2	2	3	3	2	2	3	3	3	.	2	2	3	3	3	3	3	3	3	3	3	3	3	.	28	16	.
438	0	1	2	1	1	7	0	.	4	4	0	0	6	1.06667	1	3	4	.	3	1	.	2	3	2	3	4	.	3	.	1	4	3	.	2	1	2	.	4	.	3	2	4	.	.	4	.	29	.	.
439	0	3	1	1	1	1	0	.	2	4	0	0	27	2	1	3	3	3	4	2	3	3	2	1	3	4	2	3	3	4	4	3	3	4	4	3	4	4	3	3	3	3	3	4	3	25	22	13	.
440	1	3	1	1	1	1	0	.	2	2	0	0	27	1.4	1	3	4	.	3	1	2	2	.	4	1	3	2	2	3	3	3	3	3	4	3	3	3	4	3	3	3	4	3	3	3	.	25	14	1
441	0	3	1	1	1	6	0	.	2	3	0	0	24	1.2	2	2	2	.	3	1	2	2	2	3	3	3	2	3	3	3	3	3	.	3	3	3	3	3	3	3	3	4	3	3	2	.	28	15	.
442	0	2	1	1	1	1	0	.	1	3	0	0	12	1	4	4	4	4	4	4	1	1	1	1	4	4	4	4	4	4	4	4	4	4	4	4	4	4	4	4	4	4	4	4	.	17	.	8	.
443	0	3	1	1	1	1	1	5	4	2	0	0	7	1	1	.	.	2	1	2	2	2	2	1	2	2	2	2	2	1	3	2	2	2	3	3	3	4	2	3	3	4	3	3	2	.	.	15	.
444	1	3	1	1	1	6	0	.	1	2	0	0	27	1.46667	4	2	2	3	4	3	1	.	2	1	2	4	2	1	2	1	3	3	2	2	2	.	2	3	.	3	3	4	3	4	2	.	.	.	0
445	0	3	1	1	1	1	1	5	2	1	0	0	13	1	1	3	4	3	3	1	2	2	2	.	3	3	2	2	2	2	3	3	.	3	4	3	3	4	3	4	3	4	3	3	3	.	.	13	.
446	0	3	1	1	1	1	0	.	1	3	0	0	24	2.06667	3	3	3	2	2	3	3	3	3	3	2	2	3	3	.	.	2	2	.	.	3	3	4	4	4	4	4	4	4	4	3	.	.	8	.
447	0	2	2	1	1	1	1	2	2	2	.	.	0	.	1	2	2	1	3	1	1	4	1	1	2	4	2	4	1	4	3	2	1	3	4	1	1	4	2	3	2	4	2	4	3	40	24	18	.
448	0	2	1	1	1	1	1	5	4	2	0	0	8	1	4	.	1	3	3	3	3	3	2	3	2	1	3	3	3	4	4	.	2	1	4	3	2	4	3	3	.	1	3	3	3	.	26	.	.
449	1	3	1	1	1	7	1	5	4	1	0	0	8	1.6	1	.	2	3	4	2	2	1	3	2	3	4	3	4	3	4	4	3	3	3	4	3	3	4	4	4	4	4	3	4	3	.	24	10	0
450	1	1	1	1	1	1	1	5	4	2	0	0	7	1.16667	1	.	4	1	1	1	1	1	.	4	1	4	1	1	1	1	1	4	1	1	4	4	4	4	4	4	4	4	4	4	1	.	36	8	0
451	0	3	1	1	1	1	0	.	2	3	0	0	10	1.16667	1	.	.	4	4	1	.	2	4	4	1	4	4	4	4	4	1	4	4	4	4	4	4	4	4	4	.	4	4	4	4	.	.	.	.
452	0	1	1	1	1	1	0	.	4	2	0	0	10	1.33333	3	4	4	4	4	1	4	4	1	1	4	4	4	4	4	4	4	4	4	4	4	4	4	4	4	4	4	4	4	4	4	17	16	8	.
453	0	2	1	1	1	1	1	3	4	4	.	.	0	.	3	.	4	.	4	1	.	4	.	4	.	4	4	4	.	4	4	4	.	4	4	4	4	4	4	4	.	.	4	4	4	.	13	.	.
454	0	1	1	1	1	1	0	.	4	2	0	0	5	1.28571	3	3	3	3	3	.	2	2	4	4	4	4	4	4	3	3	4	4	4	4	4	4	4	4	4	4	4	4	4	4	4	.	18	8	.
455	1	1	1	1	1	1	0	.	4	2	0	0	1	1.06667	1	4	4	1	1	1	1	1	1	1	4	4	1	1	1	1	4	4	1	1	4	4	4	4	4	4	4	4	4	4	4	32	33	8	0
456	1	1	2	1	1	1	0	.	3	2	0	0	20	1.9	2	.	4	.	4	1	.	4	.	4	1	4	4	4	4	4	1	4	4	4	4	4	4	4	.	4	2	4	.	4	4	.	17	.	0
457	1	3	1	1	1	1	1	3	1	3	0	0	13	1.2	1	1	1	4	4	1	2	2	1	2	1	4	4	4	1	1	1	4	4	4	2	4	4	4	4	4	1	1	4	4	1	28	33	14	0
458	1	2	2	1	1	1	1	5	2	2	0	0	11	1.33333	2	3	3	2	2	1	3	3	1	3	1	4	4	4	1	4	3	4	1	4	4	4	4	4	4	4	4	4	4	4	4	30	20	8	0
459	0	2	1	1	1	1	1	5	4	3	0	0	0	1.4	2	2	3	3	3	2	2	3	2	3	2	3	3	3	3	3	3	3	2	2	3	3	3	3	3	3	3	3	3	3	3	28	26	16	.
460	0	2	1	1	1	1	0	.	4	2	0	0	18	1.23333	3	2	3	2	3	2	2	3	2	3	2	2	2	3	3	3	3	2	2	3	3	2	3	4	3	3	3	3	3	4	3	32	25	14	.
461	1	2	2	1	1	7	0	.	2	2	1	0	41	2.86667	2	3	3	3	4	2	2	2	2	2	3	3	3	3	3	3	3	3	3	3	3	3	3	3	2	2	3	3	3	3	3	25	26	18	1
462	1	2	2	1	1	1	0	.	4	2	0	0	18	1.2	2	3	3	2	2	2	2	3	2	2	3	3	3	3	2	3	3	3	2	3	3	3	2	2	3	2	2	2	2	2	3	28	27	23	0
463	1	2	2	1	1	1	1	5	4	3	0	0	8	1.3	3	3	3	3	3	1	3	3	2	2	3	4	3	3	3	3	3	3	3	3	3	3	3	3	3	3	3	4	3	4	4	25	23	14	0
464	0	1	2	1	1	1	1	3	1	2	0	0	19	1.46667	2	3	3	3	4	2	3	3	3	2	2	3	3	3	2	2	2	3	2	3	3	3	3	3	3	3	3	3	3	3	3	26	27	16	.
465	1	2	2	1	1	1	1	2	4	2	0	0	0	1.23333	3	2	4	2	3	1	2	3	1	3	3	3	2	4	2	4	3	2	2	4	3	2	2	4	2	4	2	3	2	3	3	34	20	18	0
466	0	3	1	1	1	1	1	5	4	3	0	0	7	1.06667	2	2	2	3	3	2	2	2	2	2	2	3	2	2	3	3	2	3	2	2	2	2	3	3	3	3	2	2	3	3	3	30	32	18	.
467	1	1	2	1	1	1	0	.	4	2	1	1	24	2.86667	2	2	2	2	3	2	2	3	2	3	2	3	2	3	2	3	3	2	2	3	3	2	2	3	2	3	2	3	2	3	3	33	26	20	1
468	0	1	2	1	1	1	0	.	3	3	0	0	3	1.2	2	2	2	1	1	2	2	2	2	2	1	3	3	3	4	4	1	3	2	2	4	4	4	1	1	2	2	2	3	4	4	29	30	21	.
469	0	3	2	1	1	1	0	.	3	2	0	0	33	1.16667	2	2	2	3	4	2	3	4	3	3	3	4	3	4	3	4	4	3	4	4	4	4	2	1	1	1	4	4	2	2	4	22	17	23	.
470	1	1	2	1	1	1	0	.	2	2	0	1	36	1.9	1	2	2	3	4	1	2	2	3	4	3	4	2	2	2	2	4	4	4	4	3	4	4	4	2	2	4	4	2	2	3	25	25	16	1
471	0	1	2	1	1	1	0	.	2	2	0	0	0	1.73333	3	2	4	2	4	2	2	3	2	4	2	4	4	4	4	4	4	4	4	4	4	4	2	4	4	4	3	3	4	4	3	23	15	12	.
472	1	2	2	1	1	1	0	.	4	2	0	0	0	1.66667	2	4	4	1	1	2	3	4	3	4	3	3	3	3	2	2	4	3	2	2	2	2	4	4	2	2	4	4	2	2	4	27	25	16	1
473	0	1	2	1	1	1	0	.	4	2	1	0	12	1.76667	3	3	4	2	3	2	1	3	2	3	2	3	3	4	2	3	3	2	1	3	3	2	1	3	2	3	1	3	3	4	4	33	21	20	.
474	0	2	2	1	1	1	1	5	3	2	0	0	0	1.13333	2	4	4	3	4	2	3	4	3	4	3	4	3	4	4	4	4	3	4	4	4	4	4	4	2	2	3	4	3	3	3	19	15	15	.
475	0	3	2	1	1	1	0	.	4	2	0	0	0	1.03333	2	3	4	3	4	2	4	4	3	4	3	4	3	4	3	4	4	3	3	4	4	3	3	4	3	4	3	4	3	4	4	22	14	12	.
476	0	1	2	1	1	1	0	.	4	2	0	0	3	1.1	4	2	2	4	4	3	4	4	3	4	4	4	4	4	4	4	4	4	4	4	4	4	3	4	3	4	4	4	2	4	4	15	14	12	.
477	1	2	2	1	1	1	0	.	3	3	1	0	5	2.16667	2	2	2	1	3	1	1	2	1	3	3	3	1	3	2	3	3	3	1	3	3	2	2	2	2	2	2	2	2	2	3	37	27	24	0
478	0	2	2	1	1	1	0	.	4	3	0	0	9	1.03333	2	4	4	3	3	2	1	3	1	3	3	4	2	2	4	4	4	2	4	4	4	4	4	4	4	4	4	4	4	4	4	25	19	8	.
479	0	1	2	1	1	1	0	.	3	2	0	0	0	1.46667	1	3	3	3	3	2	3	3	3	3	3	3	3	3	3	3	4	3	4	4	4	4	4	4	4	4	4	3	4	3	3	21	23	10	.
480	0	3	1	1	1	1	0	.	3	3	0	0	12	1.16667	2	2	2	3	3	2	2	2	3	3	3	4	3	3	3	4	3	3	3	4	4	4	3	4	3	4	3	4	3	3	2	24	24	13	.
481	0	1	2	1	1	1	0	.	2	3	0	0	9	1.9	2	.	2	3	3	2	3	3	3	2	3	3	3	3	3	4	4	3	4	4	4	3	3	3	3	3	3	3	3	3	3	.	23	16	.
482	0	2	2	1	1	1	1	5	2	3	0	0	9	1.46667	2	3	3	3	3	2	3	4	3	3	3	3	3	3	3	4	4	3	3	3	4	3	3	4	4	4	3	4	4	4	3	23	21	10	.
483	0	1	2	1	1	1	0	.	3	2	0	0	10	1.16667	2	3	2	2	2	2	3	3	2	3	2	4	2	4	3	4	3	3	2	4	4	3	4	4	4	4	4	4	3	4	4	28	21	9	.
484	1	3	1	1	1	1	0	.	2	3	0	0	13	2.06667	2	2	2	2	2	2	2	2	2	2	3	2	2	2	2	2	3	2	2	2	2	2	3	4	2	2	3	4	2	2	2	32	35	18	1
485	0	1	1	1	1	1	1	5	4	3	1	1	13	2.46667	2	3	3	2	3	2	.	2	3	3	3	4	2	2	3	4	3	3	3	4	4	3	4	4	3	3	3	4	3	4	2	.	24	12	.
486	1	1	1	1	1	1	0	.	1	3	1	1	11	1.93333	2	3	3	2	3	2	3	3	2	3	2	3	3	3	2	3	3	3	2	3	3	3	2	3	2	3	2	3	2	3	3	28	25	20	1
487	1	2	1	1	1	1	0	.	4	3	0	0	10	.	2	3	3	3	3	2	2	3	3	2	3	3	3	3	3	3	3	3	3	3	3	3	3	3	3	3	3	3	3	3	3	24	26	16	0
488	0	1	1	1	1	1	0	.	2	4	0	0	1	.	2	2	2	.	.	2	3	3	.	3	3	3	3	3	3	3	3	3	3	3	3	3	3	3	3	3	3	3	3	3	2	.	.	16	.
489	0	2	1	1	1	1	0	.	2	4	0	0	2	.	2	3	3	2	2	2	2	2	2	2	2	3	2	2	3	3	2	.	2	2	3	.	3	3	3	3	.	3	3	3	2	.	32	.	.
490	0	3	1	1	1	1	0	.	1	3	0	0	0	.	2	2	2	2	3	2	3	3	2	2	2	2	2	2	.	3	2	2	2	3	3	3	3	3	3	3	3	3	.	.	3	.	30	.	.
491	0	1	2	1	1	1	0	.	3	3	0	0	13	.	2	3	3	.	3	2	.	3	.	3	3	3	2	2	3	3	3	3	2	2	3	3	3	3	3	3	3	3	3	3	3	.	27	16	.
492	1	2	1	1	1	1	0	.	2	3	0	0	23	.	2	3	3	2	2	2	2	2	3	3	2	3	3	3	2	2	2	3	2	2	3	3	3	3	3	3	3	3	3	3	3	28	30	16	0
493	0	2	1	1	1	1	1	3	2	2	0	0	6	.	3	3	3	2	3	1	2	3	2	3	2	3	2	2	2	3	3	3	2	3	3	2	.	3	.	3	.	3	.	3	3	32	25	.	.
494	0	2	1	1	1	1	1	3	1	2	1	1	13	.	3	2	3	2	3	2	2	3	2	3	2	3	3	3	3	3	3	3	2	3	3	2	2	3	.	3	2	3	3	3	3	30	24	.	.
495	1	2	1	1	1	1	0	.	.	2	0	0	13	1.13333	1	3	2	3	3	.	3	3	2	2	.	3	3	3	4	4	3	3	4	4	4	4	3	4	3	2	3	3	3	3	3	.	25	16	0
496	0	3	1	1	1	7	1	5	2	1	0	0	5	.	2	3	3	3	3	2	3	3	2	3	3	3	2	3	2	3	3	3	.	3	3	.	2	2	3	3	3	3	.	.	3	.	25	.	.
497	1	2	1	1	2	6	0	.	4	2	0	0	17	1.46667	3	3	4	2	2	2	4	4	3	4	2	4	4	4	4	4	2	3	4	4	4	4	2	2	4	4	4	4	2	2	1	20	20	16	0
498	1	2	1	1	1	1	1	5	2	3	0	0	3	.	3	3	4	1	1	2	3	4	3	4	3	4	3	4	2	3	4	3	2	4	4	3	3	4	2	2	4	4	1	1	4	27	17	19	0
499	0	3	1	1	1	1	1	2	4	3	0	0	4	1.26923	2	1	1	3	3	2	1	2	1	2	3	4	2	2	3	3	4	3	3	3	4	4	4	4	4	4	4	4	4	4	4	29	26	8	.
500	0	1	1	1	1	1	0	.	2	2	0	0	32	2.93333	2	4	4	2	2	2	2	2	3	3	2	4	3	3	2	3	3	3	3	3	4	2	3	4	4	4	3	3	2	2	4	27	23	15	.
501	1	3	1	1	1	1	0	.	2	3	0	0	12	1	1	1	1	1	1	1	1	1	1	1	1	4	1	1	1	1	1	.	1	1	1	1	4	4	4	4	1	1	4	4	1	.	45	14	0
502	1	3	1	1	1	1	0	.	3	3	0	0	36	1.66667	1	1	1	4	4	1	1	1	1	4	4	4	1	1	1	1	4	1	1	4	4	4	4	4	4	4	3	4	4	4	4	35	27	9	1
503	0	3	1	1	1	1	0	.	2	3	0	0	15	1.5	2	2	2	2	2	2	2	2	2	2	3	2	2	2	2	2	3	2	2	2	2	2	3	3	3	3	2	2	2	2	2	32	35	20	.
504	1	1	2	1	1	1	0	.	2	3	1	0	21	1.5	2	3	3	3	3	3	2	2	2	2	3	3	3	2	3	3	3	3	3	3	.	.	3	2	3	2	3	3	3	3	3	.	.	18	1
505	0	2	2	1	1	1	0	.	2	2	0	1	4	1	2	3	3	3	3	2	2	2	3	3	3	3	3	3	3	3	3	3	3	3	3	3	3	3	3	3	3	3	3	3	3	24	26	16	.
506	1	1	2	1	1	1	0	.	1	2	1	1	44	2.7	2	4	4	1	1	2	.	.	1	1	3	4	2	2	4	4	3	4	.	.	4	4	4	4	4	4	4	4	.	.	.	.	.	.	0
507	1	1	1	1	1	1	0	.	1	2	0	0	35	1.41379	1	4	4	2	2	1	1	1	4	4	4	.	4	4	1	2	4	.	4	4	4	4	4	4	4	4	4	4	4	4	4	.	.	8	0
508	0	3	1	1	1	1	0	.	4	3	0	0	9	1	2	4	4	4	4	2	4	2	2	4	2	4	3	4	2	4	4	3	2	4	4	4	3	4	4	4	3	4	3	4	4	23	16	11	.
509	0	2	1	1	1	1	1	5	4	1	0	0	3	1	2	3	4	4	4	2	2	2	4	4	2	3	3	3	3	4	4	3	.	.	4	4	4	4	3	3	1	1	3	4	4	.	.	17	.
510	0	2	1	1	2	1	0	.	4	3	0	0	6	1.13333	2	2	2	2	2	2	2	2	3	3	2	4	4	4	2	.	2	.	4	4	4	4	4	4	4	4	2	2	.	.	.	.	.	.	.
511	0	1	1	1	1	7	0	.	4	3	1	1	33	3	3	.	.	3	3	.	4	4	3	4	3	4	3	4	3	4	4	4	4	4	4	4	4	4	3	4	2	1	3	4	4	.	.	15	.
512	0	3	1	1	1	1	1	2	4	2	0	0	19	1.86667	2	3	3	3	3	2	3	3	3	3	3	3	4	3	3	3	3	3	4	4	4	4	4	4	4	4	4	4	3	3	4	20	22	10	.
513	0	2	2	1	1	1	1	1	4	3	0	0	8	1	4	3	4	3	4	3	2	4	2	4	4	4	3	4	2	4	4	3	2	4	4	3	4	4	3	3	4	4	3	4	4	25	12	11	.
514	0	2	1	1	1	1	1	3	2	2	0	0	21	1.63333	4	.	3	.	4	1	4	4	4	4	4	4	4	4	4	4	4	4	4	4	4	4	.	.	4	.	.	.	4	4	4	.	13	.	.
515	0	1	2	1	1	1	1	5	4	3	0	0	0	1.2	1	3	3	3	4	1	2	2	3	4	3	4	.	.	1	4	4	3	.	4	4	1	2	4	2	4	4	4	4	4	4	.	.	12	.
516	0	1	2	1	1	1	1	5	4	2	0	0	12	1	2	.	3	3	3	.	3	3	3	3	.	2	3	3	2	2	3	2	3	3	3	2	2	3	2	3	2	2	3	3	3	.	27	20	.
517	0	1	2	1	1	1	0	.	4	3	0	0	3	1	2	2	2	3	3	2	3	3	3	3	3	3	3	3	4	4	3	3	4	4	4	4	4	4	4	4	2	2	4	4	2	21	24	12	.
518	0	2	1	1	1	1	1	5	4	3	0	0	12	1	4	4	4	3	4	1	2	4	1	4	3	4	3	4	2	4	4	2	2	4	4	3	2	4	2	4	3	4	3	4	4	29	12	14	.
519	0	3	1	1	1	1	1	1	2	3	1	1	27	1.96296	2	2	2	2	2	2	2	2	2	2	2	2	2	2	2	2	2	2	2	2	2	2	3	3	3	3	3	3	2	2	2	33	36	18	.
520	0	3	1	1	1	1	1	1	2	2	0	0	28	.	2	3	2	2	2	2	2	2	2	2	2	3	2	2	3	3	2	3	3	3	3	3	2	3	.	.	3	3	2	2	3	28	31	.	.
521	0	3	1	1	1	1	0	.	2	2	0	0	9	1.4	2	2	2	3	3	2	2	2	3	2	3	4	3	4	2	1	4	3	3	2	4	3	4	4	4	4	4	4	3	3	3	26	27	10	.
522	0	1	1	1	1	1	1	3	4	2	0	0	5	1.86667	1	1	1	1	1	1	1	1	3	3	3	3	3	3	3	1	3	1	1	1	4	3	3	3	4	3	3	3	4	4	4	34	34	13	.
523	1	2	2	1	1	1	1	5	2	3	0	0	6	1.66667	2	2	2	3	3	2	3	3	2	3	3	2	3	3	2	3	4	2	2	4	4	3	3	4	2	2	3	4	3	3	3	28	24	16	0
524	1	2	1	1	1	1	0	.	1	3	0	0	17	1.53333	1	3	3	3	3	2	3	3	2	3	3	3	2	2	3	3	3	3	3	3	2	2	3	3	3	3	3	4	3	3	3	26	28	15	0
525	1	2	2	1	1	1	0	.	4	2	0	0	40	1.9	2	2	2	2	3	2	2	3	2	3	2	4	2	3	2	3	4	2	2	3	3	2	3	3	3	3	3	3	3	3	4	33	23	16	0
526	0	1	1	1	1	1	1	3	2	2	1	0	23	1.6	2	2	1	1	2	1	1	2	3	1	1	4	3	4	1	2	2	3	4	3	4	3	4	4	4	4	4	4	4	4	4	32	29	8	.
527	0	3	1	1	1	1	0	.	2	2	0	0	17	1.4	1	2	2	3	3	1	3	3	2	2	4	3	3	3	3	3	4	3	3	3	3	3	3	4	3	4	4	4	3	3	4	25	26	12	.
528	1	1	2	1	1	1	1	3	4	3	0	0	22	1.03333	2	2	2	1	2	2	2	2	1	4	4	4	4	4	1	4	4	4	1	4	4	1	2	4	2	4	3	4	3	3	4	32	20	15	1
529	0	3	1	1	1	1	0	.	2	2	0	0	9	1.4	2	2	2	3	3	2	2	2	3	2	3	4	3	4	2	1	4	3	3	2	4	3	4	4	4	4	4	4	3	3	3	26	27	10	.
530	1	1	1	1	1	1	0	.	2	3	0	0	15	1.4	2	3	4	3	4	1	4	3	3	1	3	3	4	4	3	4	4	4	3	4	4	3	3	4	3	4	3	4	3	4	4	21	19	12	1
531	0	1	1	1	1	1	1	1	2	4	1	1	19	.	2	2	2	2	3	2	2	2	3	3	3	3	3	3	3	3	3	3	3	3	3	3	3	3	3	3	3	3	2	2	2	26	28	18	.
532	0	3	1	1	1	1	0	.	1	3	0	0	6	.	2	2	2	2	2	1	2	2	1	2	1	2	2	2	4	2	2	2	2	2	3	3	3	3	3	3	3	3	3	3	2	33	35	16	.
533	1	2	1	1	1	1	0	.	4	3	1	1	38	1.9	2	2	2	2	2	2	2	2	2	2	2	3	2	2	3	3	2	3	3	3	3	3	3	3	2	2	3	3	.	.	3	29	31	.	1
534	0	3	1	1	1	1	1	1	2	2	0	0	26	1.72414	2	2	2	2	2	2	2	2	2	2	2	3	2	2	2	2	2	3	2	2	2	2	3	3	2	3	3	3	3	3	2	32	35	17	.
535	1	2	1	1	1	1	0	.	2	2	0	0	52	1.03333	2	.	2	2	3	1	.	3	2	3	3	3	.	3	2	3	3	3	2	3	3	2	2	2	.	3	3	3	2	2	3	.	26	.	0
536	0	3	1	1	1	1	0	.	4	2	0	0	18	1.53571	3	.	3	2	3	2	2	3	2	3	2	3	3	3	3	3	3	3	.	3	3	3	3	3	2	3	3	3	.	3	3	.	24	.	.
537	1	2	2	1	1	1	1	5	4	3	0	0	10	1.17241	2	2	2	3	3	2	3	3	3	3	3	3	3	3	3	3	3	3	3	3	3	3	3	3	3	3	3	3	3	3	3	24	26	16	1
538	1	1	1	1	1	1	1	5	2	4	1	1	28	3.18519	2	3	2	3	3	1	.	2	.	3	3	3	2	2	2	2	3	3	2	2	3	3	1	3	3	4	3	3	2	2	2	.	31	19	1
539	0	3	1	1	1	7	1	5	2	3	9	0	12	1	2	2	2	1	3	2	1	2	1	1	1	4	1	1	1	1	1	1	1	2	1	1	4	4	3	4	4	4	3	4	2	42	38	10	.
540	0	2	2	1	2	7	0	.	2	2	0	0	6	.	2	4	4	3	3	1	3	3	4	3	3	4	3	3	3	3	3	4	3	4	4	3	4	3	3	3	3	3	3	3	2	21	22	15	.
541	1	2	2	1	1	1	1	2	4	3	0	0	21	2.2	2	3	3	3	3	2	4	4	3	3	3	4	2	3	2	3	3	3	2	3	3	3	3	3	3	3	3	3	3	3	3	25	23	16	1
542	0	1	2	1	1	1	1	2	4	3	0	0	0	1	1	2	2	2	3	1	3	3	1	3	3	4	2	3	1	3	3	3	3	4	4	1	1	3	3	3	2	4	3	4	2	33	25	17	.
543	0	1	2	1	1	1	1	2	4	2	1	0	28	2.43333	2	3	3	4	4	2	2	2	2	4	3	4	3	4	2	4	4	3	3	4	4	3	2	4	3	4	3	4	3	3	4	25	17	14	.
544	0	2	1	1	1	1	0	.	1	2	1	0	12	1.03333	3	1	1	1	1	1	1	2	1	4	1	4	4	4	4	4	4	1	4	4	4	4	4	4	4	4	4	4	4	4	4	32	21	8	.
545	1	2	1	1	1	1	1	5	2	3	1	0	34	2.43333	1	1	1	1	1	2	4	1	4	1	4	1	1	1	4	4	4	4	4	4	4	4	4	4	4	4	4	1	4	1	4	22	33	14	0
546	0	2	2	1	1	1	0	.	2	2	0	0	12	1	2	1	2	1	3	1	1	4	1	4	1	4	1	4	1	4	4	1	1	4	4	1	4	4	4	4	4	4	4	4	4	44	17	8	.
547	1	2	1	1	1	6	0	.	2	.	0	0	57	3.33333	2	.	2	.	3	2	2	2	2	2	2	2	3	3	3	3	2	2	3	3	3	3	3	3	3	3	3	3	.	.	3	.	30	.	1
548	0	3	2	1	1	1	0	.	4	2	0	0	3	.	2	.	2	.	3	2	.	2	2	2	3	3	2	2	3	3	3	3	3	3	3	3	3	3	.	3	.	.	2	2	3	.	29	.	.
549	0	3	2	1	1	1	0	.	4	1	0	0	4	.	2	3	3	3	3	2	3	3	2	2	3	3	2	2	.	3	3	3	3	3	3	3	3	3	3	3	3	3	3	3	3	.	27	16	.
550	1	1	2	1	1	7	0	.	2	3	0	0	3	1.5	1	1	1	2	2	1	4	4	1	1	4	3	2	2	3	3	4	3	3	3	4	3	3	3	2	2	3	3	2	2	3	28	29	20	1
551	1	3	1	1	1	7	0	.	4	3	0	0	19	1.6	2	2	2	1	1	1	2	2	3	3	2	4	1	1	3	3	2	3	1	1	4	4	3	3	3	3	3	3	3	3	3	32	32	16	1
552	0	2	1	1	1	1	0	.	4	2	1	1	57	3.43333	2	3	3	2	2	2	3	3	2	3	3	4	3	3	3	3	3	3	3	3	3	3	3	3	3	3	3	3	3	3	3	25	25	16	.
553	0	2	1	1	1	1	0	.	2	2	0	0	12	1.06667	3	2	4	1	4	1	2	4	1	4	1	4	1	4	1	4	4	1	1	4	4	1	1	4	1	4	1	4	1	4	4	42	13	20	.
554	0	3	1	1	1	1	0	.	2	3	0	0	12	1.6	1	2	2	3	3	1	2	2	3	3	4	3	2	2	2	2	4	1	2	2	3	3	3	3	3	3	3	3	2	2	3	30	30	18	.
555	0	1	2	1	1	1	0	.	2	3	0	0	12	1	2	1	2	1	4	2	2	4	1	4	1	4	3	4	1	4	4	1	1	4	4	4	3	4	3	3	3	3	1	4	4	37	16	16	.
556	0	3	1	1	1	1	0	.	2	2	0	0	16	1.86667	2	2	2	2	3	2	3	3	.	.	4	3	2	2	3	3	4	3	2	2	3	3	3	3	3	3	3	3	3	3	4	.	.	16	.
557	0	3	1	1	1	1	0	.	4	2	0	0	12	1.43333	1	1	1	1	1	1	1	1	1	1	2	3	4	4	1	1	2	3	1	1	4	4	4	4	4	4	4	4	4	4	4	35	36	8	.
558	0	1	1	1	1	1	1	5	2	2	0	0	0	1.53333	2	3	2	3	3	2	3	3	3	3	4	3	2	2	3	3	4	3	3	3	3	3	3	3	3	4	4	4	3	4	3	23	26	12	.
559	1	1	2	1	1	1	0	.	2	2	0	0	25	2.03333	2	2	2	2	4	3	2	3	3	2	4	3	3	3	3	3	4	3	3	3	4	3	4	4	2	2	2	3	4	4	4	24	23	15	0
560	1	1	2	1	1	1	1	2	4	2	0	0	18	1	3	2	3	1	4	1	1	4	4	2	1	3	1	4	1	4	3	1	1	4	4	1	1	1	1	4	1	4	1	4	4	40	18	23	0
561	1	1	2	1	1	1	0	.	2	3	0	0	6	1.1	2	2	3	2	2	2	2	3	3	3	3	3	2	2	2	2	3	3	3	3	3	3	3	3	3	3	2	2	3	3	2	28	29	18	1
562	0	1	2	1	1	1	0	.	4	2	0	0	0	.	1	3	4	2	3	1	3	4	1	4	1	4	2	3	1	2	3	4	4	4	4	4	2	3	3	4	4	4	2	3	4	29	20	15	.
563	0	3	1	1	1	1	0	.	2	2	0	0	9	.	2	1	2	2	2	1	.	3	2	2	2	2	2	2	2	2	2	2	2	2	2	2	3	3	3	3	2	2	.	3	3	.	34	.	.
564	1	2	2	1	1	1	1	1	4	2	0	0	24	1.69231	2	3	3	3	3	2	3	3	3	3	2	3	3	3	3	3	2	3	3	3	3	3	3	3	2	2	2	2	3	3	3	24	26	20	1
565	0	1	2	1	1	1	1	1	4	2	0	0	9	.	2	2	3	3	3	2	.	3	.	2	2	2	3	3	3	3	2	.	3	3	3	2	3	3	3	3	3	3	3	3	3	.	28	16	.
566	0	2	1	1	1	1	0	.	4	2	0	0	0	.	2	.	2	3	3	2	.	2	2	3	.	3	.	3	2	3	3	2	2	3	3	.	3	3	3	3	.	3	.	.	3	.	27	.	.
567	1	2	2	1	1	1	1	3	4	2	9	9	5	1.06667	2	3	3	2	2	2	2	2	3	3	3	3	3	3	3	3	3	3	3	3	3	3	3	3	3	3	3	3	3	3	2	25	28	16	0
568	0	2	2	1	3	1	0	.	4	2	9	9	0	1	2	3	3	3	3	2	3	3	2	3	3	3	3	3	3	3	3	3	3	3	3	3	3	3	3	3	3	3	3	3	3	24	25	16	.
569	1	1	2	1	1	1	0	.	4	3	0	0	33	1	2	3	3	3	3	2	3	3	2	3	2	3	3	3	3	3	3	3	3	3	3	3	3	3	3	4	3	3	3	3	3	25	25	15	1
570	0	2	2	1	1	1	1	2	4	3	9	9	3	1.13333	2	3	3	2	3	2	3	3	2	3	2	3	3	3	2	3	3	3	2	3	3	2	3	3	3	3	2	2	2	3	3	29	25	19	.
571	0	1	2	1	1	1	1	3	4	3	9	9	22	1.56667	2	3	3	3	3	2	3	3	3	3	3	3	3	3	3	3	3	3	3	3	3	3	3	3	3	3	3	3	3	3	3	23	25	16	.
572	0	2	2	1	1	1	1	2	4	1	9	9	7	1	3	3	3	2	3	3	3	3	2	2	2	3	3	3	3	3	3	2	3	3	3	3	3	3	3	3	3	3	3	3	3	26	25	16	.
573	0	2	2	1	1	1	0	.	4	2	9	9	4	1.13333	2	2	2	3	3	2	3	3	2	3	3	3	3	3	3	3	3	3	3	3	3	3	3	3	3	3	3	3	3	3	3	25	26	16	.
574	0	2	1	1	1	1	1	5	2	2	0	0	40	1.6	2	2	1	3	4	1	3	4	3	4	3	4	1	1	3	4	4	3	3	4	4	3	3	4	3	4	4	4	3	4	1	27	23	11	.
575	0	2	1	1	1	1	0	.	4	3	0	0	0	1.56667	1	3	4	1	2	2	2	1	2	1	3	4	3	4	3	4	4	3	3	4	4	3	3	4	3	4	3	4	3	4	4	27	23	12	.
576	0	2	2	2	3	1	0	.	4	2	0	0	3	1	1	1	1	1	1	1	1	1	1	1	1	1	1	1	1	1	1	1	1	1	1	1	4	3	4	4	4	3	4	3	1	44	48	11	.
577	1	2	2	1	1	1	1	1	4	3	0	0	0	1.1	2	2	1	2	2	1	2	1	2	1	4	4	4	4	3	4	4	4	1	2	4	3	2	1	2	1	4	4	3	4	4	27	27	19	1
578	0	2	2	1	1	1	0	.	4	3	0	0	0	1	2	1	1	3	4	1	2	2	3	4	4	4	3	4	3	4	4	4	1	1	4	3	2	4	3	2	3	4	3	4	3	27	23	15	.
579	1	2	1	1	1	1	1	5	2	3	0	0	0	1.2	1	4	4	3	4	1	3	4	4	4	4	4	2	1	3	4	3	4	3	4	4	3	4	3	2	1	3	4	3	4	4	21	19	16	1
580	0	1	2	1	1	1	0	.	4	3	0	0	33	1.16667	1	4	4	3	4	1	2	1	2	1	4	4	3	1	3	4	4	3	2	4	4	3	4	4	2	3	2	4	3	4	1	25	27	14	.
581	0	1	1	1	1	1	0	.	4	3	0	0	36	1.5	4	1	2	1	1	3	2	1	3	4	3	4	3	3	3	4	4	3	3	4	4	3	4	4	1	2	3	4	3	4	4	27	21	15	.
582	1	1	2	1	1	1	1	5	2	2	0	0	6	1.73333	4	4	4	2	4	1	3	3	2	4	1	4	3	3	1	3	3	3	1	4	4	3	3	4	3	4	1	4	3	4	4	31	16	14	0
583	0	3	1	1	1	1	1	5	4	3	0	0	14	1.76667	1	2	2	1	1	1	2	2	1	1	1	4	2	2	1	1	1	3	2	2	4	4	2	2	2	1	3	4	2	1	3	35	36	23	.
584	1	1	1	1	1	1	1	3	2	2	0	0	48	2.83333	3	4	2	2	3	4	3	3	3	3	1	3	3	3	2	3	2	3	3	3	4	4	3	4	3	3	3	3	3	3	3	23	25	15	1
585	0	1	2	1	1	1	0	.	2	2	0	0	39	2.33333	3	3	3	1	3	1	2	3	1	3	3	3	2	3	1	3	3	3	1	3	3	.	.	3	2	3	2	3	1	3	3	.	24	.	.
586	0	1	1	1	1	1	0	.	4	3	0	0	5	3.4	2	4	3	1	1	2	2	2	3	3	3	3	3	3	1	1	3	3	1	1	3	3	3	3	2	2	1	1	3	4	4	29	31	21	.
587	1	1	2	1	1	1	1	5	4	2	0	0	22	1.56667	2	3	3	3	3	2	.	3	1	3	.	4	.	3	1	3	3	2	.	3	4	3	2	3	2	2	1	2	.	3	4	.	22	.	1
588	1	1	2	1	2	1	1	3	4	2	0	0	10	1	2	4	4	3	4	2	3	4	4	3	4	3	3	3	3	3	3	4	3	3	3	3	4	4	4	4	3	3	3	3	4	19	21	12	1
589	0	2	1	1	1	7	0	.	3	2	0	0	30	1.73333	1	3	4	3	3	1	1	1	.	3	3	.	2	2	1	.	3	.	1	2	4	4	3	3	.	2	3	3	3	3	4	.	.	.	.
590	0	2	1	1	1	1	1	5	4	3	0	0	3	1	2	2	2	3	3	2	2	2	2	2	3	4	4	4	3	4	3	3	3	4	4	4	3	3	3	4	4	4	3	3	3	24	23	13	.
591	1	1	1	1	1	1	1	1	4	3	0	0	8	2.1	1	3	3	1	1	1	2	2	2	2	2	2	3	3	2	2	2	2	3	3	4	3	3	3	2	3	2	2	2	2	3	31	32	21	0
592	1	1	2	1	1	1	0	.	4	2	0	0	12	1.03333	3	3	3	1	3	2	3	3	2	3	1	4	1	3	3	3	4	3	2	3	3	3	4	4	4	4	4	4	3	3	4	31	21	10	0
593	0	2	2	1	1	1	1	3	3	3	0	0	18	1.4	2	1	2	3	3	1	2	2	1	2	1	4	3	3	1	3	3	1	1	3	3	1	.	.	1	1	3	3	1	1	4	39	26	.	.
594	0	3	1	1	1	1	0	.	2	3	0	0	29	2.23333	1	2	2	1	1	1	1	1	2	2	1	4	2	2	4	4	1	4	2	2	4	4	3	3	1	1	2	2	3	3	4	31	32	22	.
595	0	1	2	1	1	1	0	.	2	2	0	0	7	1.36667	2	4	3	3	3	2	.	3	2	2	4	3	2	2	1	1	3	4	.	3	4	4	4	4	3	3	3	3	2	2	4	.	27	16	.
596	0	3	1	1	1	1	1	5	2	2	0	0	3	1.13333	2	2	2	3	3	1	.	.	.	.	3	4	3	3	.	.	3	4	.	.	4	4	4	4	4	4	3	3	3	3	4	.	.	12	.
